# Supplementary material for: MicroRNA-146a is induced by inflammatory stimuli in airway epithelial cells and augments the anti-inflammatory effects of glucocorticoids
Source: PLoS One. 2018 Oct 9;13(10):e0205434. doi: 10.1371/journal.pone.0205434 (PMC6177187; doi:10.1371/journal.pone.0205434)
Supplement: S1 File — (XLSX) [file pone.0205434.s004.xlsx]

## Sheet: Sheet1
Supplemental Table
Log2, normalized intensity for miRNAs that were detected above baseline
	statistical analysis of miRNA expression differences between treatment conditions
	1 Way ANOVA		2 Way ANOVA						Mean Fold Changes Relative to Each Condition					Mean Log2 transformed, normalized intensity in each condition				Log2 transformed, normalized intensity for each replicate for each treatment condition
miRNA Name	P	FDR	P (Dex)	P (TNFa)	P (Interactions between Dex & TNFa)	FDR (Dex)	FDR (TNFa)	FDR (Interactions between Dex & TNFa)	Mean Fold Changes (Dex vs. Control)	Mean Fold Changes (TNFa vs. Control)	Mean Fold Changes (Dex+TNFa vs. Control)	Mean Fold Changes (Dex+TNFa vs. Dex)	Mean Fold Changes (Dex+TNFa vs. TNFa)	Mean (Control)	Mean (Dex)	Mean (TNFa)	Mean (Dex+TNFa)	Control (No Tx) replicate 1	Control (No Tx) replicate 2	Control (No Tx) replicate 3	Dex Tx Replicate 1	Dex Tx Replicate 2	Dex Tx Replicate 3	TNFa Tx Replicate 1	TNFa Tx Replicate 2	TNFa Tx Replicate 3	TNFa+Dex Replicate 1	TNFa+Dex Replicate 2	TNFa+Dex Replicate 3
hsa-miR-146a-5p	0	0.00014	0.0670678	0.0057856	0.00591543	0.285579	0.2264	0.918264	1.13424	11.5615	1.86161	1.64129	0.161018	7.04881	7.23053	10.5801	7.94536	7.53958	6.03548	7.57136	6.7567	8.05439	6.88051	11.2369	10.032	10.4713	7.75146	8.26258	7.82204
hsa-miR-3613-3p	5e-05	0.01615	0.0826222	0.7695	0.27546	0.323982	0.9234	0.918264	2.22399	0.239547	5.10343	2.29472	21.3045	13.7695	14.9227	11.7079	16.121	15.4457	16.676	9.18687	15.6625	13.4219	15.6836	14.35	10.9184	9.85525	15.9692	16.3257	16.068
hsa-miR-4668-5p	8e-05	0.01814	0.08345	0.98688	0.221934	0.323982	0.99812	0.918264	2.09118	0.244381	8.25332	3.94672	33.7724	12.3092	13.3735	10.2764	15.3541	15.4451	13.9493	7.53308	15.6623	10.9603	13.4979	12.3084	9.91993	8.60076	15.6219	14.3725	16.068
hsa-miR-663a	0.00142	0.12761	0.00057589	0.0137654	0.891891	0.068787	0.275308	0.961448	0.515187	0.682277	0.337332	0.654776	0.494421	11.6004	10.6436	11.0489	10.0327	11.497	11.8263	11.478	11.2484	10.1835	10.499	10.782	11.3152	11.0494	10.0978	9.73215	10.2681
hsa-miR-4492	0.00263	0.12761	0.00142455	0.0239218	0.508609	0.068787	0.329473	0.91877	0.476417	0.615792	0.359243	0.754051	0.583383	11.5241	10.4544	10.8246	10.0471	11.6623	11.5477	11.3623	11.1087	10.0695	10.1851	10.5015	11.0669	10.9055	10.1757	9.69812	10.2676
hsa-miR-92a-1-5p	0.00324	0.12761	0.00100352	0.672242	0.819075	0.068787	0.876837	0.952359	2.10921	1.10613	2.16849	1.0281	1.96043	6.90443	7.98114	7.04996	8.02113	6.58768	6.96641	7.1592	7.81018	8.27482	7.85842	7.25566	6.74762	7.14659	8.69749	7.89195	7.47394
hsa-miR-4530	0.00418	0.12761	0.000515901	0.0230428	0.752171	0.068787	0.329473	0.931382	0.569904	0.760053	0.400253	0.702317	0.526612	10.7287	9.91749	10.3329	9.40768	10.5397	10.9415	10.7049	10.2631	9.57773	9.91168	9.94596	10.3523	10.7004	9.47553	9.12743	9.62009
hsa-miR-4758-5p	0.00435	0.12761	0.000862188	0.00384152	0.442753	0.068787	0.2264	0.918264	0.539986	0.602594	0.388639	0.71972	0.644943	12.6958	11.8068	11.9651	11.3323	12.5558	13.0528	12.4789	12.2092	11.5975	11.6138	11.8589	12.2058	11.8307	11.4275	11.1025	11.4671
hsa-miR-6079	0.00584	0.12761	0.00123335	0.0135804	0.380749	0.068787	0.275308	0.918264	0.546149	0.647977	0.432957	0.792745	0.668167	8.729	7.85637	8.10302	7.5213	8.76925	8.89969	8.51807	8.2961	7.59812	7.67489	7.82327	8.27808	8.2077	7.62965	7.2553	7.67895
hsa-miR-4466	0.00716	0.13132	0.00121464	0.0127558	0.686094	0.068787	0.275308	0.91877	0.548012	0.658221	0.400741	0.731263	0.608824	15.1044	14.2367	14.5011	13.7852	15.0244	15.3892	14.8996	14.6999	13.9747	14.0355	14.1162	14.7034	14.6836	13.8983	13.5328	13.9244
hsa-miR-6724-5p	0.00845	0.13948	0.000586587	0.0170122	0.781382	0.068787	0.300077	0.941063	0.595666	0.757357	0.422146	0.708695	0.557393	14.4255	13.6781	14.0245	13.1813	14.2117	14.7386	14.3262	14.132	13.3905	13.5116	13.7908	14.2912	13.9916	13.2129	13.0336	13.2975
hsa-miR-3656	0.0141	0.17229	0.00128967	0.0198421	0.954891	0.068787	0.311861	0.978425	0.601332	0.732748	0.43462	0.722761	0.593137	15.6377	14.9039	15.1891	14.4355	15.446	15.9735	15.4936	15.1015	14.6139	14.9963	14.8367	15.2407	15.4899	14.3995	14.1481	14.7589
hsa-miR-6722-3p	0.02374	0.21765	0.00156334	0.0528787	0.94714	0.068787	0.417336	0.975258	0.603864	0.776041	0.475034	0.786657	0.612124	12.6085	11.8808	12.2427	11.5346	12.3913	13.0154	12.4188	12.3172	11.6611	11.6642	12.0227	12.3737	12.3318	11.6484	11.3034	11.652
hsa-miR-4787-3p	0.02531	0.21984	0.00150915	0.0069895	0.358878	0.068787	0.2264	0.918264	0.614967	0.671832	0.491365	0.79901	0.73138	11.1824	10.4809	10.6085	10.1572	10.9721	11.2732	11.3018	10.746	10.263	10.4338	10.4121	10.9471	10.4664	10.2996	10.066	10.1061
hsa-miR-5787	0.03416	0.24912	0.00108926	0.0239617	0.859393	0.068787	0.329473	0.956656	0.650404	0.786725	0.493742	0.759131	0.627592	15.7209	15.1003	15.3748	14.7027	15.3066	16.1695	15.6865	15.2418	14.9651	15.094	15.2768	15.5698	15.2778	14.6489	14.5845	14.8747
hsa-miR-6126	0.03996	0.26035	0.000873442	0.00137353	0.96479	0.068787	0.2264	0.978425	0.702525	0.719183	0.507702	0.722682	0.705942	12.2243	11.7149	11.7487	11.2463	12.0915	12.4716	12.1096	11.9674	11.5831	11.5942	11.7418	11.9718	11.5324	11.2078	11.2628	11.2684
hsa-miR-6088	0.07843	0.37594	0.00150184	0.0172772	0.91768	0.068787	0.300077	0.961448	0.685224	0.780516	0.54676	0.797928	0.70051	15.0517	14.5064	14.6942	14.1807	14.641	15.4117	15.1025	14.576	14.5214	14.4217	14.6473	14.8821	14.5532	14.235	14.1441	14.1631
hsa-miR-6090	0.11303	0.43119	0.000331448	0.00701972	0.957578	0.068787	0.2264	0.978425	0.713664	0.809769	0.581624	0.814982	0.718259	15.5495	15.0628	15.245	14.7676	15.3448	15.8231	15.4804	15.1913	15.0026	14.9945	15.0681	15.3127	15.3543	14.8328	14.7265	14.7436
hsa-miR-4417	0.00526	0.12761	0.00223573	0.00499898	0.738415	0.0737791	0.2264	0.926676	0.582813	0.622037	0.395398	0.678431	0.635651	10.1631	9.38415	9.47812	8.82443	10.1136	10.2462	10.1294	9.9256	9.04576	9.18111	9.18219	9.54024	9.71194	8.78012	8.57362	9.11955
hsa-miR-3940-5p	0.00894	0.14052	0.00209278	0.0122769	0.884108	0.0737791	0.275308	0.961448	0.579678	0.665442	0.401603	0.692803	0.603513	15.1737	14.387	14.5861	13.8575	15.014	15.464	15.043	14.9522	14.1442	14.0646	14.332	14.9103	14.516	14.0609	13.7214	13.7903
hsa-miR-4508	0.00987	0.1481	0.00217346	0.0390465	0.588608	0.0737791	0.409058	0.91877	0.524001	0.669837	0.410789	0.783947	0.613267	15.5103	14.5779	14.9321	14.2267	15.446	15.799	15.2858	15.1261	14.1511	14.4565	14.6196	15.2365	14.9404	14.3799	13.9235	14.3768
hsa-miR-937-5p	0.01854	0.18537	0.00212676	0.0234202	0.629352	0.0737791	0.329473	0.91877	0.590685	0.700383	0.461895	0.781966	0.659489	11.1567	10.3972	10.643	10.0424	11.124	11.3276	11.0186	10.8126	9.96819	10.4108	10.2729	10.7344	10.9215	10.0764	9.89532	10.1554
hsa-miR-3180	0.15617	0.49222	0.00217758	0.0293565	0.688464	0.0737791	0.349986	0.91877	0.708	0.799864	0.60366	0.852627	0.754703	12.7846	12.2864	12.4624	12.0564	12.5252	13.1513	12.6774	12.4128	12.1482	12.2983	12.3093	12.6163	12.4617	12.1368	12.0016	12.0309
hsa-miR-1909-3p	0.00413	0.12761	0.00236267	0.0116782	0.635128	0.0742554	0.275308	0.91877	0.537461	0.61515	0.378661	0.704536	0.615559	10.0939	9.1981	9.39287	8.69284	10.0549	10.2875	9.93921	9.52333	8.90286	9.1681	8.77824	9.74303	9.65735	8.63868	8.46789	8.97195
hsa-miR-2861	0.00516	0.12761	0.0025611	0.0296958	0.581791	0.0765606	0.349986	0.91877	0.494711	0.623672	0.368286	0.744447	0.590512	15.288	14.2727	14.6069	13.8469	15.1518	15.4762	15.2361	14.7303	13.8625	14.2253	14.0042	14.8572	14.9592	13.9984	13.4783	14.064
hsa-miR-762	0.01353	0.16848	0.00274526	0.0851115	0.844104	0.0765606	0.491574	0.95461	0.547837	0.739838	0.430846	0.786448	0.582352	12.0781	11.2099	11.6434	10.8633	12.0708	12.159	12.0045	11.55	10.7486	11.3312	10.9862	11.9229	12.021	10.86	10.651	11.079
hsa-miR-4695-5p	0.02592	0.22217	0.00278402	0.0533107	0.786432	0.0765606	0.417336	0.941063	0.590302	0.736248	0.468042	0.792886	0.635712	13.6515	12.891	13.2097	12.5562	13.2976	14.1217	13.5351	13.3595	12.5898	12.7237	13.0282	13.4055	13.1955	12.6838	12.3825	12.6022
hsa-miR-6068	0.00324	0.12761	0.00291118	0.0921229	0.591655	0.0768552	0.501417	0.91877	0.433344	0.640049	0.342782	0.791016	0.535556	11.8885	10.6821	11.2448	10.3439	11.7678	12.1109	11.7869	11.2708	10.1953	10.5803	10.4994	11.5076	11.7273	10.4196	9.96275	10.6493
hsa-miR-4502	0.00172	0.12761	0.00340578	0.652535	0.129079	0.0827218	0.865758	0.918264	1.5929	0.812372	2.35143	1.47619	2.89453	8.93894	9.61059	8.63915	10.1725	8.78789	9.12855	8.90036	8.65413	10.237	9.94062	8.65765	8.76612	8.49368	10.2515	10.2133	10.0526
hsa-miR-3196	0.00305	0.12761	0.00363475	0.0228866	0.642573	0.0827218	0.329473	0.91877	0.474206	0.577784	0.325202	0.685784	0.562844	15.3139	14.2375	14.5225	13.6933	15.1764	15.4198	15.3455	14.8355	13.6253	14.2517	13.921	14.8052	14.8414	13.6601	13.3469	14.073
hsa-miR-638	0.00877	0.14052	0.00335314	0.135506	0.824587	0.0827218	0.588379	0.952359	0.4962	0.728815	0.392927	0.791873	0.539132	14.703	13.692	14.2466	13.3554	14.6583	14.857	14.5938	14.0884	13.1765	13.8111	13.5757	14.5673	14.5969	13.4953	12.8541	13.7166
hsa-miR-5010-5p	0.01326	0.16828	0.00361788	0.00336862	0.91447	0.0827218	0.2264	0.961448	0.672435	0.669235	0.46177	0.686713	0.689996	8.33752	7.76499	7.7581	7.22277	8.46151	8.2531	8.29795	8.07485	7.53502	7.68509	7.47515	7.7304	8.06876	7.54729	6.92723	7.19378
hsa-miR-4486	0.0056	0.12761	0.00412409	0.0198457	0.744598	0.0828956	0.311861	0.926676	0.537442	0.623343	0.370868	0.690062	0.594966	11.0904	10.1946	10.4085	9.65937	11.2988	11.2456	10.7268	10.8449	9.71717	10.0216	9.94887	10.5938	10.6828	9.68437	9.48819	9.80556
hsa-miR-1915-3p	0.02908	0.23605	0.00406993	0.0407462	0.945639	0.0828956	0.413731	0.975258	0.616217	0.737026	0.463572	0.752287	0.628976	15.7769	15.0784	15.3367	14.6678	15.4461	16.1807	15.7039	15.5388	14.757	14.9394	15.0101	15.5854	15.4146	14.693	14.4615	14.8489
hsa-miR-6133	0.03291	0.24404	0.00402041	0.674181	0.0599301	0.0828956	0.877633	0.918264	1.26217	0.847955	1.64325	1.30192	1.93789	9.73058	10.0665	9.49264	10.4471	9.39618	10.1036	9.69197	9.75272	10.3012	10.1456	9.39051	9.63688	9.45055	10.4775	10.5658	10.2982
hsa-miR-4507	0.03914	0.26035	0.00414478	0.00720365	0.965486	0.0828956	0.2264	0.978425	0.692351	0.716255	0.492117	0.710791	0.68707	12.3642	11.8337	11.8827	11.3412	12.2853	12.5537	12.2536	12.1009	11.6228	11.7775	11.4687	11.9463	12.2331	11.182	11.3015	11.5401
hsa-miR-6084	0.22878	0.54952	0.0042841	0.299345	0.188073	0.0831619	0.705003	0.918264	0.69238	0.839545	0.70521	1.01853	0.839991	8.04373	7.51336	7.79141	7.53985	7.89096	8.29745	7.94277	7.51213	7.62019	7.40777	7.91128	7.61008	7.85286	7.37781	7.71443	7.52732
hsa-miR-3648	0.02163	0.20688	0.00449099	0.150333	0.500378	0.0846872	0.592592	0.91877	0.522138	0.716749	0.462389	0.885569	0.64512	12.7223	11.7848	12.2419	11.6095	12.6511	13.0877	12.4281	12.3216	11.6971	11.3357	11.7657	12.5818	12.3781	11.7603	11.5559	11.5123
hsa-miR-4468	0.00156	0.12761	0.00708728	0.703636	0.0725301	0.088041	0.888857	0.918264	1.41584	NA	1.86605	1.31798	2.88888	7.02234	7.524	6.39181	7.92232	6.93935	7.42781	6.69986	6.72445	7.96359	7.88395	6.36689	6.46495	6.34359	8.33028	7.63501	7.80168
hsa-miR-4634	0.00184	0.12761	0.00489263	0.0438269	0.585239	0.088041	0.417336	0.91877	0.410702	0.54403	0.286145	0.696723	0.525973	12.0533	10.7695	11.175	10.2481	12.3684	11.8545	11.937	11.3471	9.89763	11.0636	10.4996	11.6187	11.4069	10.4246	9.82022	10.4995
hsa-miR-1908	0.00216	0.12761	0.005968	0.11673	0.41066	0.088041	0.558276	0.918264	0.359957	0.548644	0.295326	0.820447	0.538282	12.001	10.5269	11.1349	10.2413	12.1753	11.9421	11.8855	10.9816	9.77373	10.8253	10.2564	11.3403	11.808	10.1715	9.7672	10.7853
hsa-miR-4753-5p	0.00292	0.12761	0.00700545	0.563976	0.255241	0.088041	0.828242	0.918264	1.65837	NA	2.47279	1.4911	2.81968	6.68883	7.4186	6.49944	7.99497	6.73746	7.34201	5.98703	6.64007	7.5295	8.08623	6.89126	6.29829	6.30877	8.20488	7.73096	8.04907
hsa-miR-4467	0.00367	0.12761	0.00560252	0.0752777	0.640775	0.088041	0.491574	0.91877	0.432551	0.598584	0.319447	0.738519	0.533671	11.9741	10.7651	11.2338	10.3278	11.8901	12.0517	11.9805	11.1471	10.1573	10.9909	10.3168	11.617	11.7675	10.3518	9.87368	10.7578
hsa-miR-5090	0.00567	0.12761	0.00720335	0.0873939	0.850005	0.088041	0.493328	0.95461	0.478683	0.653405	0.339579	0.709404	0.519708	10.2389	9.17605	9.62496	8.68073	10.3479	10.3866	9.98218	10.0628	8.50807	8.95732	9.05586	10.0146	9.80444	8.90394	8.16968	8.96858
hsa-miR-3178	0.00586	0.12761	0.00660904	0.155696	0.770553	0.088041	0.592592	0.935165	0.428915	0.662317	0.326393	0.760973	0.492805	15.5619	14.3406	14.9674	13.9465	15.446	15.6497	15.5899	15.0314	13.4785	14.5119	14.1139	15.5014	15.287	13.9401	13.5369	14.3626
hsa-miR-5187-5p	0.00761	0.13581	0.00543355	0.36207	0.703102	0.088041	0.750054	0.922049	NA	NA	2.35649	1.29181	2.12657	6.06893	6.93618	6.21704	7.30557	5.30982	6.80123	6.09574	6.33309	7.41962	7.05582	6.45031	6.021	6.17981	7.26634	7.54282	7.10754
hsa-miR-3621	0.0113	0.1569	0.00623437	0.177458	0.902399	0.088041	0.60817	0.961448	0.496364	0.737519	0.385859	0.777371	0.523185	14.4042	13.3936	13.9649	13.0303	14.2635	14.5146	14.4343	14.0166	12.8043	13.36	13.1429	14.3974	14.3545	13.2383	12.6484	13.2042
hsa-miR-4505	0.01196	0.1569	0.00677731	0.00845423	0.835301	0.088041	0.2426	0.952359	0.611855	0.622674	0.405299	0.662409	0.6509	13.255	12.5463	12.5716	11.9521	13.3798	13.4671	12.9181	13.0003	12.3281	12.3104	12.1059	12.7351	12.8737	11.984	11.6502	12.222
hsa-miR-1228-5p	0.01765	0.18483	0.00699187	0.10954	0.775723	0.088041	0.551879	0.936266	0.589234	0.781643	0.415184	0.704617	0.531169	13.2502	12.4871	12.8948	11.982	13.1744	13.2861	13.2902	12.7834	12.038	12.6399	12.1069	13.1786	13.3988	12.1058	11.5599	12.2804
hsa-miR-1227-5p	0.02422	0.21789	0.00624708	0.125352	0.633646	0.088041	0.57057	0.91877	0.630912	0.836086	0.451847	0.716181	0.540431	12.8672	12.2028	12.609	11.7212	12.8136	13.1278	12.6604	12.5121	11.9001	12.1961	11.9303	12.9756	12.921	11.6511	11.3983	12.114
hsa-miR-551a	0.02443	0.21789	0.00572	0.774066	0.290245	0.088041	0.924811	0.918264	1.46219	0.807086	1.65396	1.13115	2.04929	9.75384	10.302	9.44463	10.4798	10.1068	10.0823	9.07236	10.1718	10.2391	10.495	9.68403	9.54844	9.10142	10.498	10.1689	10.7723
hsa-miR-1292-3p	0.04594	0.27563	0.00546817	0.259301	0.152177	0.088041	0.681381	0.918264	0.555793	0.735741	0.574093	1.03292	0.780292	9.73801	8.89063	9.29528	8.93736	9.65816	9.84502	9.71083	8.92918	8.7566	8.98611	8.76882	9.75085	9.36616	8.93822	9.0612	8.81267
hsa-miR-3620-5p	0.0535	0.30974	0.00667695	0.0900258	0.90028	0.088041	0.501417	0.961448	0.672317	0.812931	0.529046	0.7869	0.650789	9.2587	8.68591	8.95991	8.34017	9.19559	9.35472	9.22579	8.58735	8.54928	8.92111	8.5648	9.08598	9.22894	8.39041	7.84885	8.78124
hsa-miR-378i	0.05622	0.31989	0.00660017	0.587212	0.941401	0.088041	0.835717	0.975258	1.55597	1.06312	1.69348	1.08837	1.59293	6.84156	7.47938	6.92987	7.60155	7.0619	7.02427	6.43852	7.84865	7.0312	7.55828	7.24655	6.8821	6.66096	7.75389	7.7927	7.25806
hsa-miR-4281	0.07103	0.36161	0.00679572	0.482612	0.895897	0.088041	0.802125	0.961448	0.632225	0.924031	0.560625	0.886748	0.606716	13.1451	12.4836	13.0311	12.3102	13.1024	13.1974	13.1355	12.5619	12.2324	12.6566	12.3466	13.3726	13.3742	12.4198	11.9147	12.5962
hsa-miR-744-5p	0.18942	0.51236	0.00623791	0.600225	0.907476	0.088041	0.835717	0.961448	0.712013	0.960924	0.665232	0.934297	0.692284	11.1112	10.6212	11.0537	10.5231	11.0705	11.0778	11.1853	11.064	10.1638	10.6358	10.8884	11.2399	11.0328	10.4036	10.7564	10.4094
hsa-miR-378f	0.41967	0.70659	0.00708678	0.392857	0.686033	0.088041	0.75034	0.91877	1.29545	1.09367	1.33223	1.02839	1.21813	7.562	7.93545	7.69117	7.97584	7.67657	7.34117	7.66826	7.95115	7.85447	8.00074	7.94941	7.53032	7.5938	8.08018	8.04897	7.79837
hsa-miR-4741	0.0182	0.18483	0.00807107	0.231158	0.587145	0.089151	0.657604	0.91877	0.484484	0.70973	0.425426	0.878101	0.599419	15.0522	14.0067	14.5575	13.8191	14.9807	15.2449	14.9309	14.5935	13.4541	13.9724	13.7519	14.9061	15.0145	13.8684	13.5593	14.0297
hsa-miR-4707-5p	0.03442	0.24912	0.00810464	0.0856531	0.884015	0.089151	0.491574	0.961448	0.626217	0.774261	0.463534	0.740213	0.598679	14.0251	13.3498	13.656	12.9159	13.5669	14.5388	13.9696	13.9452	12.9776	13.1267	13.4303	13.8884	13.6493	12.9664	12.7377	13.0435
hsa-miR-4763-3p	0.03786	0.26035	0.0077144	0.00321746	0.368666	0.089151	0.2264	0.918264	0.791812	0.752303	0.498117	0.629085	0.662122	14.874	14.5372	14.4634	13.8685	14.6723	15.2182	14.7314	14.7163	14.6303	14.265	14.4993	14.359	14.5317	14.0173	14.0183	13.57
hsa-miR-1273f	0.10236	0.41706	0.00764359	0.797364	0.672088	0.089151	0.929788	0.91877	1.42208	0.922313	1.45258	1.02145	1.57493	7.67668	8.18468	7.56001	8.2153	7.08737	8.11593	7.82673	8.02287	8.37307	8.15809	7.56425	7.81079	7.30498	8.24086	8.14919	8.25583
hsa-miR-5008-5p	0.14096	0.4595	0.00796319	0.40497	0.521304	0.089151	0.759147	0.91877	0.659719	0.85341	0.647501	0.981479	0.758722	8.13005	7.52998	7.90136	7.50301	8.31236	8.33872	7.73908	7.71815	7.30976	7.56202	7.56197	8.01192	8.1302	7.61882	7.31075	7.57945
hsa-miR-4258	0.29596	0.62035	0.00756227	0.330945	0.473657	0.089151	0.732965	0.91877	0.710864	0.863165	0.695485	0.978367	0.805738	10.5146	10.0223	10.3023	9.99072	10.283	10.7391	10.5218	9.96268	10.0053	10.0989	9.92194	10.4959	10.4891	10.0563	9.94069	9.97515
hsa-miR-455-3p	0.0064	0.12806	0.304445	0.000295649	0.458853	0.627917	0.0975641	0.91877	0.969767	2.05271	1.6633	1.71515	0.810293	10.9719	10.9276	12.0094	11.7059	10.95	10.6882	11.2775	11.1226	10.5206	11.1394	12.0535	11.9923	11.9823	11.502	12.0768	11.5389
hsa-miR-4257	0.05276	0.30974	0.0183494	0.000251443	0.0200236	0.136934	0.0975641	0.918264	0.739931	0.61972	0.59285	0.801223	0.956642	9.13567	8.70114	8.44536	8.38141	9.35157	9.07709	8.97836	8.76106	8.65135	8.691	8.35948	8.52486	8.45174	8.421	8.31249	8.41075
hsa-miR-6721-5p	0.00637	0.12806	0.00924123	0.0204691	0.631402	0.0999871	0.314177	0.91877	0.544195	0.58756	0.377705	0.694062	0.642836	9.5989	8.72109	8.83171	8.19423	9.70823	9.83093	9.25753	8.96827	8.20036	8.99465	8.45107	8.85689	9.18715	8.47852	7.60074	8.50343
hsa-miR-4745-5p	0.0042	0.12761	0.00985067	0.0560141	0.486753	0.100737	0.417336	0.91877	0.423718	0.532417	0.310112	0.731883	0.582462	14.7733	13.5345	13.864	13.0842	14.7852	14.6211	14.9137	14.244	12.5754	13.7841	13.2415	14.1741	14.1762	13.1081	12.6657	13.4788
hsa-miR-4644	0.00484	0.12761	0.0104574	0.423994	0.222418	0.100737	0.772907	0.918264	1.58015	0.90282	2.58347	1.63495	2.86155	9.30123	9.96129	9.15374	10.6705	8.77284	9.64282	9.48802	8.85464	10.5328	10.4965	9.29076	9.38394	8.78652	10.8151	10.6968	10.4997
hsa-miR-1469	0.00599	0.12761	0.0102055	0.111494	0.692842	0.100737	0.553649	0.919547	0.42428	0.600205	0.31159	0.734396	0.519139	13.5972	12.3603	12.8607	11.9149	13.6479	13.6255	13.5181	12.7674	11.6579	12.6555	11.8845	13.2916	13.406	11.8449	11.3232	12.5766
hsa-miR-1233-1-5p	0.00977	0.1481	0.0102176	0.0563296	0.588179	0.100737	0.417336	0.91877	0.49477	0.600348	0.369113	0.74603	0.614832	13.546	12.5308	12.8099	12.1081	13.553	13.7309	13.3542	13.2251	11.9093	12.4581	12.2179	13.0849	13.1268	12.2375	11.645	12.442
hsa-miR-20a-3p	0.03117	0.24202	0.0105165	0.685702	0.822165	0.100737	0.88219	0.952359	1.67441	NA	1.62834	0.972485	1.83393	6.79202	7.53568	6.62049	7.49542	6.87471	6.95192	6.54942	7.40533	7.48196	7.71974	7.14782	5.72721	6.98643	7.88395	7.54142	7.0609
hsa-miR-4444	0.04324	0.26424	0.00949581	0.685287	0.235448	0.100737	0.88219	0.918264	1.32874	0.894007	1.6708	1.25743	1.86889	7.72221	8.13227	7.56057	8.46275	7.61743	8.05089	7.49831	7.54473	8.63207	8.22001	7.74209	7.33704	7.60257	8.58226	8.47338	8.3326
hsa-miR-1587	0.10824	0.42382	0.0105315	0.033305	0.554673	0.100737	0.372565	0.91877	0.770996	0.827352	0.561073	0.727725	0.678155	12.6121	12.2369	12.3387	11.7784	12.4468	13.0275	12.3621	12.5456	12.3004	11.8647	12.3367	12.4131	12.2663	11.9062	11.6646	11.7643
hsa-miR-1237-5p	0.17962	0.5061	0.00973253	0.749188	0.652412	0.100737	0.913982	0.91877	0.726823	1.02109	0.660598	0.908883	0.646951	15.8851	15.4248	15.9152	15.287	15.446	16.4529	15.7564	15.6629	15.3313	15.2802	15.8648	16.159	15.7219	15.1983	15.2635	15.3991
hsa-miR-149-3p	0.09688	0.40989	0.0110197	0.0531454	0.294068	0.1039	0.417336	0.918264	0.635103	0.702953	0.564343	0.888585	0.802818	12.8619	12.207	12.3534	12.0366	12.6374	13.2646	12.6839	12.4552	12.0925	12.0733	12.0423	12.5412	12.4769	12.1497	12.108	11.8521
hsa-miR-5001-5p	0.01199	0.1569	0.012217	0.155181	0.513856	0.111989	0.592592	0.91877	0.447201	0.623198	0.375	0.838549	0.601735	12.993	11.8319	12.3107	11.5779	12.9803	13.1024	12.8962	12.607	11.1572	11.7316	11.4832	12.6525	12.7964	11.6635	11.2229	11.8473
hsa-miR-4651	0.03757	0.26035	0.0121822	0.156441	0.875133	0.111989	0.592592	0.961448	0.576616	0.750461	0.456491	0.791672	0.60828	12.9047	12.1104	12.4905	11.7733	12.8658	13.0306	12.8177	12.5644	11.5936	12.173	11.7969	12.6129	13.0618	11.7866	11.4023	12.1312
hsa-miR-4516	0.10467	0.42123	0.012699	0.435972	0.895337	0.114813	0.778783	0.961448	0.626332	0.871949	0.567673	0.906346	0.65104	15.8931	15.2181	15.6954	15.0762	15.4461	16.4766	15.7565	15.663	14.8659	15.1253	15.396	16.0095	15.6807	15.2285	14.8151	15.185
hsa-miR-4749-5p	0.03794	0.26035	0.0131158	0.00834645	0.370174	0.116979	0.2426	0.918264	0.650319	0.630962	0.502636	0.772907	0.796618	10.9282	10.3074	10.2638	9.93574	10.8345	11.1731	10.7768	10.6491	10.1983	10.0748	9.92035	10.6008	10.2702	10.141	9.87992	9.78631
hsa-miR-1231	0.00826	0.13948	0.0141881	0.0568776	0.43822	0.121965	0.417336	0.918264	0.474958	0.559157	0.367033	0.77277	0.656405	10.6968	9.62271	9.85816	9.25082	10.7858	10.7486	10.5561	10.3183	8.912	9.63782	9.21634	9.94288	10.4153	9.4436	8.9046	9.40427
hsa-miR-3937	0.01173	0.1569	0.0142293	0.0533413	0.793877	0.121965	0.417336	0.944341	0.524844	0.614777	0.360097	0.686103	0.585736	13.1147	12.1846	12.4128	11.6411	13.2548	13.3637	12.7255	12.6423	11.5897	12.3218	11.7234	12.6309	12.8841	11.8096	11.0541	12.0597
hsa-miR-548q	0.01571	0.18037	0.0140263	0.191032	0.623812	0.121965	0.632571	0.91877	0.486619	0.675682	0.407204	0.836801	0.602655	9.48638	8.44724	8.92079	8.1902	9.77902	9.31641	9.3637	9.12923	7.83474	8.37776	8.16425	8.94573	9.6524	8.23729	7.91882	8.41448
hsa-miR-4497	0.01212	0.1569	0.0146735	0.0942276	0.854248	0.124161	0.505612	0.95461	0.496487	0.635836	0.344274	0.693419	0.54145	15.6221	14.6119	14.9688	14.0837	15.446	15.7332	15.6871	15.0888	13.8445	14.9025	14.1206	15.3182	15.4677	13.669	13.8644	14.7178
hsa-miR-4458	0.14646	0.47152	0.0150099	0.676612	0.470656	0.125399	0.879063	0.91877	1.30631	0.864323	1.36184	1.04251	1.57562	7.8515	8.23699	7.64114	8.29706	7.74341	8.01407	7.79701	7.67853	8.52244	8.51001	8.00154	7.40079	7.52109	8.48967	8.21483	8.18669
hsa-miR-4498	0.12239	0.44123	0.0153354	0.151908	0.204067	0.126517	0.592592	0.918264	0.642997	0.742721	0.627163	0.975375	0.844412	8.20314	7.56602	7.77403	7.53005	8.3393	8.53016	7.73995	7.82408	7.49544	7.37855	7.69646	7.73029	7.89535	7.51037	7.61334	7.46644
hsa-miR-665	0.00186	0.12761	0.0172516	0.00293823	0.245455	0.133953	0.2264	0.918264	0.557962	0.475118	0.374247	0.67074	0.787693	8.43945	7.59769	7.36581	7.02152	8.62022	8.6972	8.00095	7.44861	7.98116	7.36331	7.83511	7.26025	7.00208	6.83032	7.12372	7.11051
hsa-miR-27a-5p	0.00254	0.12761	0.531304	0.0120482	0.196218	0.792456	0.275308	0.918264	1.22099	3.60109	2.03593	1.66745	0.565365	9.23761	9.52566	11.086	10.2633	9.81724	8.46653	9.42905	9.79884	9.74486	9.03326	11.4042	11.4305	10.4234	11.0087	10.537	9.24415
hsa-miR-200a-3p	0.0051	0.12761	0.288258	0.00656665	0.540595	0.611737	0.2264	0.91877	0.895361	2.63573	1.73986	1.94319	0.660105	11.3195	11.16	12.7177	12.1184	11.8043	10.3895	11.7646	11.8855	10.331	11.2634	12.933	12.7691	12.4509	12.1509	12.4496	11.7548
hsa-miR-23a-5p	0.00557	0.12761	0.473676	0.00446668	0.405083	0.760745	0.2264	0.918264	1.02657	2.47195	1.79764	1.75111	0.727216	8.80773	8.84557	10.1134	9.65383	9.07476	8.69236	8.65607	9.12067	9.06527	8.35077	10.4622	10.105	9.77296	10.3894	9.74278	8.82935
hsa-miR-4737	0.00571	0.12761	0.0218346	0.767107	0.0974085	0.142682	0.922598	0.918264	NA	NA	2.01408	1.56368	2.7367	6.55785	6.92302	6.11553	7.56797	6.25801	6.43654	6.97899	5.94394	7.56727	7.25784	6.20272	5.96546	6.1784	7.31441	7.92157	7.46792
hsa-miR-29b-2-5p	0.09871	0.4111	0.0159205	0.369258	0.261149	0.129722	0.750054	0.918264	1.26065	0.762288	1.29663	1.02854	1.70098	9.59218	9.92635	9.20059	9.96695	9.91978	9.87561	8.98116	9.98257	9.99304	9.80345	9.39392	9.27198	8.93587	10.1888	9.77727	9.93474
hsa-miR-4299	0.00671	0.13034	0.0329706	0.00208547	0.271659	0.181488	0.2264	0.918264	0.634033	0.51033	0.43175	0.680957	0.846021	9.80401	9.14664	8.83351	8.59227	10.1603	9.67025	9.58147	9.47187	8.87667	9.09137	8.84212	9.15054	8.50786	8.9108	8.47316	8.39286
hsa-miR-6132	0.0663	0.35866	0.0163953	0.00422243	0.915035	0.130372	0.2264	0.961448	0.778128	0.720035	0.548018	0.704277	0.761099	9.50628	9.14436	9.03242	8.63857	9.39988	9.79671	9.32225	9.34364	9.15579	8.93366	9.2928	8.95899	8.84546	8.9073	8.41964	8.58878
hsa-miR-4443	0.17588	0.5061	0.0162864	0.703048	0.766757	0.130372	0.888857	0.935165	0.706805	1.09917	0.712591	1.00819	0.648299	12.7643	12.2636	12.9007	12.2754	12.8107	12.8587	12.6234	12.6113	12.0434	12.1363	12.3818	13.3582	12.962	12.693	11.9973	12.1359
hsa-miR-185-5p	0.00706	0.13132	0.582593	0.0445994	0.0640855	0.821605	0.417336	0.918264	1.89178	3.03077	2.16977	1.14694	0.715915	9.53371	10.4535	11.1334	10.6513	9.51789	8.53104	10.5522	10.4302	10.5802	10.3499	11.6107	10.8258	10.9637	10.471	10.9461	10.5366
hsa-miR-4674	0.00831	0.13948	0.0172354	0.00635738	0.66462	0.133953	0.2264	0.91877	0.628018	0.576366	0.411774	0.655672	0.714431	9.20746	8.53633	8.41251	7.92738	9.29524	9.21381	9.11332	9.14792	8.28715	8.17393	8.21622	8.61639	8.40493	8.30577	7.46719	8.00918
hsa-miR-4632-5p	0.08258	0.38808	0.0177764	0.124982	0.408291	0.136424	0.57057	0.918264	0.6031	0.707849	0.540938	0.896929	0.764199	12.1835	11.4539	11.685	11.297	12.0369	12.3747	12.1389	11.8237	11.0937	11.4444	11.0834	11.9468	12.0247	11.333	11.1143	11.4437
hsa-miR-3150b-3p	0.01804	0.18483	0.0183107	0.979988	0.13075	0.136934	0.995065	0.918264	1.27297	NA	1.66579	1.30859	2.20418	6.91946	7.26766	6.51543	7.65567	7.25069	7.29932	6.20837	7.45438	7.46627	6.88233	6.76741	6.23816	6.54072	7.71074	7.94588	7.31039
hsa-miR-188-5p	0.02488	0.21893	0.0190878	0.419968	0.034647	0.136934	0.772086	0.918264	1.12732	0.850576	1.67515	1.48596	1.96943	7.39288	7.56577	7.15939	8.13717	7.17597	7.76974	7.23293	7.30234	7.64446	7.75053	7.04698	7.47757	6.95363	7.9283	8.07194	8.41126
hsa-miR-4787-5p	0.03198	0.24262	0.0184892	0.274931	0.885766	0.136934	0.695228	0.961448	0.513556	0.748932	0.412068	0.802382	0.550207	15.7746	14.8132	15.3575	14.4955	15.446	16.1215	15.7562	15.552	14.072	14.8155	14.4966	15.8613	15.7145	14.5647	14.0822	14.8398
hsa-miR-4428	0.0408	0.26035	0.0187838	0.702557	0.803214	0.136934	0.888857	0.945254	1.71419	1.02589	1.97001	1.14924	1.92029	7.38518	8.16271	7.42206	8.36339	7.45734	7.84084	6.85737	7.38221	8.51678	8.58914	7.92101	7.6091	6.73605	8.70983	8.37727	8.00306
hsa-miR-374c-5p	0.13998	0.4595	0.0190735	0.248739	0.416728	0.136934	0.681381	0.918264	1.25476	0.787126	1.20063	0.956859	1.52534	7.31646	7.64387	6.97112	7.58025	7.49799	7.21825	7.23312	7.53256	7.84142	7.55763	7.29402	6.45897	7.16037	7.8963	7.33725	7.5072
hsa-miR-3137	0.0835	0.38808	0.0199475	0.0469244	0.495232	0.141563	0.417336	0.91877	0.655265	0.696579	0.543586	0.829567	0.780366	10.2804	9.67052	9.75873	9.40095	10.2851	10.3004	10.2556	9.90195	9.32146	9.78814	9.33885	9.60881	10.3285	9.53314	9.24578	9.42392
hsa-miR-585	0.01674	0.18483	0.0214133	0.210649	0.56856	0.142682	0.648794	0.91877	1.65724	0.631025	1.39478	0.841626	2.21033	8.86439	9.59317	8.20016	9.34442	9.54096	9.26246	7.78974	9.96383	9.42546	9.39022	8.82932	8.10044	7.6707	9.71898	8.95546	9.35882
hsa-miR-4327	0.12435	0.44123	0.0214701	0.169302	0.2378	0.142682	0.600915	0.918264	0.628581	0.729812	0.610406	0.971086	0.836389	9.67773	9.0079	9.22333	8.96558	9.64822	9.62163	9.76336	9.16647	8.71742	9.13983	8.7296	9.36957	9.57082	9.17821	8.73716	8.98136
hsa-miR-1224-5p	0.18657	0.51236	0.0211824	0.0830737	0.191435	0.142682	0.491574	0.918264	0.67156	0.728262	0.631853	0.940874	0.867618	11.8101	11.2357	11.3526	11.1477	11.5216	12.148	11.7606	11.0542	11.4382	11.2146	11.5039	11.3335	11.2204	11.1863	11.3504	10.9066
hsa-miR-4632-3p	0.24683	0.56505	0.0214717	0.0435778	0.380368	0.142682	0.417336	0.918264	0.743194	0.769642	0.663493	0.892758	0.862079	8.60154	8.17335	8.2238	8.00969	8.78541	8.717	8.30221	8.3221	8.18645	8.0115	8.05579	8.50201	8.1136	8.07891	8.06446	7.88572
hsa-miR-4687-3p	0.28919	0.61968	0.0217968	0.112692	0.825569	0.142682	0.55473	0.952359	0.785529	0.864202	0.648342	0.825357	0.75022	11.895	11.5468	11.6845	11.2698	11.496	12.3131	11.876	11.6594	11.4075	11.5733	11.4158	11.9421	11.6955	11.3774	11.2112	11.221
hsa-miR-3940-3p	0.33427	0.6466	0.0206957	0.338291	0.395542	0.142682	0.739718	0.918264	0.719245	0.841262	0.711135	0.988724	0.84532	9.22733	8.75189	8.97796	8.73553	9.01325	9.59735	9.07139	8.70492	8.82221	8.72853	8.68103	9.22518	9.02767	8.71581	8.62176	8.86901
hsa-miR-362-3p	0.35901	0.66207	0.0207063	0.423318	0.713445	0.142682	0.772907	0.922757	1.32937	1.11853	1.38477	1.04167	1.23802	7.17623	7.58698	7.33783	7.64587	7.63675	7.07491	6.81703	7.48794	7.61693	7.65605	7.52943	7.26094	7.22312	7.5468	7.72975	7.66106
hsa-miR-2467-3p	0.07915	0.37594	0.0225446	0.528	0.398798	0.14446	0.821293	0.918264	1.34276	0.779752	1.39762	1.04086	1.79239	8.67972	9.10492	8.32081	9.16269	8.50903	9.3662	8.16392	8.75642	9.47165	9.08669	8.57882	8.27406	8.10954	9.44478	9.18789	8.85541
hsa-miR-4433-3p	0.17982	0.5061	0.022539	0.862983	0.557664	0.14446	0.950944	0.91877	0.629507	0.94013	0.703531	1.11759	0.748334	10.4304	9.76272	10.3414	9.92312	10.0892	10.8641	10.338	9.69055	9.61204	9.98558	9.82952	10.5315	10.663	9.65848	9.81796	10.2929
hsa-miR-4788	0.29469	0.62035	0.81285	0.00066685	0.0450266	0.928168	0.146707	0.918264	0.916488	0.692696	0.777156	0.847972	1.12193	10.4934	10.3676	9.96373	10.1297	10.3111	10.6729	10.4963	10.3305	10.3484	10.424	10.0075	10.0152	9.86851	10.0818	10.1217	10.1857
hsa-miR-5189	0.01941	0.18977	0.023853	0.0683628	0.164893	0.149933	0.461832	0.918264	0.519996	0.576017	0.469418	0.902734	0.814938	9.98926	9.04584	9.19345	8.89821	10.2606	9.98653	9.72061	9.55062	8.58542	9.00147	8.65567	9.52984	9.39484	8.96514	8.73785	8.99164
hsa-miR-483-5p	0.02692	0.22493	0.024052	0.602729	0.20254	0.149933	0.835717	0.918264	1.30779	0.858072	1.88333	1.44009	2.19483	8.38694	8.77407	8.16611	9.30022	8.27421	8.90518	7.98143	8.02765	9.02685	9.26772	8.34562	7.91221	8.24051	9.2688	8.92926	9.70262
hsa-miR-4463	0.17724	0.5061	0.0240802	0.277738	0.520707	0.149933	0.697271	0.91877	0.653318	0.793559	0.61559	0.942252	0.775733	11.1103	10.4961	10.7767	10.4103	10.9603	11.3869	10.9837	10.5885	10.1422	10.7577	10.3006	10.8877	11.1418	10.3057	10.2158	10.7095
hsa-miR-4767	0.3239	0.64039	0.0244939	0.801713	0.265157	0.151084	0.930527	0.918264	0.696095	0.877062	0.757994	1.08892	0.864242	8.61194	8.08929	8.42269	8.2122	8.42522	8.77283	8.63777	8.07907	8.27309	7.91573	8.00153	8.74491	8.52163	8.28609	8.20346	8.14704
hsa-miR-4776-5p	0.01069	0.15677	0.151358	0.0125753	0.12521	0.462483	0.275308	0.918264	0.603277	0.470129	0.46962	0.778449	0.998918	9.03769	8.30858	7.94882	7.94726	9.60857	8.82877	8.67574	8.80791	7.78607	8.33177	8.01195	7.94887	7.88565	8.01211	7.75929	8.07038
hsa-miR-454-3p	0.18821	0.51236	0.0256624	0.861803	0.484631	0.156826	0.950944	0.91877	1.55123	1.12355	1.44183	0.929474	1.28328	7.44389	8.0773	7.61195	7.97179	7.86495	6.80388	7.66283	7.85104	8.22917	8.15169	7.80642	7.36349	7.66594	8.16429	7.90077	7.8503
hsa-miR-200c-3p	0.0111	0.1569	0.278616	0.1556	0.0538818	0.604775	0.592592	0.918264	2.544	2.87624	2.29914	0.90375	0.799357	14.0809	15.428	15.6051	15.282	13.526	13.5228	15.1938	15.0029	16.1948	15.0863	16.0526	15.3884	15.3742	15.3364	15.6033	14.9063
hsa-miR-6075	0.03852	0.26035	0.0265154	0.139923	0.212837	0.160552	0.591984	0.918264	0.537532	0.632735	0.510504	0.949719	0.806821	9.79221	8.89663	9.13189	8.82221	9.96235	10.0322	9.38213	9.38214	8.56726	8.74049	8.58153	9.55043	9.2637	8.7377	8.83529	8.89362
hsa-miR-3188	0.04097	0.26035	0.0270809	0.173303	0.687075	0.161109	0.605186	0.91877	0.544506	0.685925	0.443476	0.814455	0.646537	10.6946	9.8176	10.1507	9.5215	10.6514	10.9711	10.4612	10.4387	9.42352	9.5906	9.48453	10.393	10.5746	9.88425	8.82391	9.85635
hsa-miR-6085	0.29021	0.61987	0.0270956	0.153517	0.482211	0.161109	0.592592	0.91877	0.710028	0.792548	0.657237	0.925649	0.829271	12.2173	11.7232	11.8819	11.6118	12.2484	12.5484	11.8551	11.6977	11.4764	11.9955	11.7911	11.7576	12.0969	11.6071	11.4043	11.8239
hsa-miR-3195	0.01489	0.17865	0.0281336	0.254909	0.444501	0.162879	0.681381	0.918264	0.388458	0.570426	0.349378	0.899396	0.612486	10.6192	9.25498	9.80926	9.10201	10.8732	10.6521	10.3322	10.2907	8.60754	8.86667	8.7062	10.5771	10.1445	9.09097	8.77015	9.4449
hsa-miR-4667-5p	0.01585	0.18037	0.0280903	0.789813	0.127405	0.162879	0.927539	0.918264	1.27383	0.75017	1.92811	1.51364	2.57023	9.52016	9.86933	9.10545	10.4674	9.49983	9.9135	9.14716	8.91922	10.1856	10.5032	9.47312	9.16163	8.68161	10.7442	10.2587	10.3992
hsa-miR-4419b	0.02657	0.22484	0.0279304	0.777779	0.367073	0.162879	0.924811	0.918264	1.54795	0.840213	2.1495	1.38861	2.55828	10.3912	11.0215	10.14	11.4952	9.84997	10.7482	10.5753	9.75063	11.7502	11.5637	10.6118	10.2425	9.56563	11.4048	11.584	11.4967
hsa-let-7e-3p	0.17539	0.5061	0.0296466	0.0020246	0.0951934	0.170146	0.2264	0.918264	1.05357	1.16525	1.49197	1.41611	1.28039	7.05706	7.13234	7.2777	7.63428	7.10712	6.96365	7.10042	7.02628	7.3791	6.99165	7.26183	7.19677	7.37451	7.5475	7.68487	7.67047
hsa-miR-4422	0.07086	0.36161	0.0313363	0.359871	0.37221	0.178293	0.750054	0.918264	1.3048	0.727384	1.30068	0.996845	1.78816	7.51026	7.89408	7.05105	7.88953	7.83485	7.96915	6.72677	7.9657	7.75414	7.96242	7.4357	6.8939	6.82354	8.26027	7.62636	7.78195
hsa-miR-6086	0.21203	0.53009	0.0316278	0.436844	0.847837	0.178413	0.778783	0.95461	1.3773	0.867397	1.26719	0.920054	1.46091	9.3696	9.83145	9.16437	9.71124	8.96162	9.91447	9.23271	9.38353	10.2097	9.90111	9.52827	9.0547	8.91013	9.76285	9.77022	9.60064
hsa-miR-151a-3p	0.0154	0.18037	0.376223	0.189786	0.084935	0.703981	0.632571	0.918264	2.82941	3.42223	2.51409	0.888556	0.734634	10.6121	12.1126	12.3871	11.9422	9.94218	9.65054	12.2437	11.4703	12.773	12.0946	13.1395	11.8282	12.1935	11.7371	12.126	11.9634
hsa-miR-483-3p	0.04259	0.26424	0.0323083	0.22618	0.342689	0.180708	0.657604	0.918264	1.31936	0.656022	1.2508	0.948038	1.90665	8.19059	8.59043	7.58241	8.51345	8.67369	8.28254	7.61555	8.82292	8.41215	8.53623	8.2073	7.43161	7.10832	8.74678	8.02012	8.77344
hsa-miR-601	0.05547	0.31834	0.0330477	0.822652	0.346586	0.181488	0.93349	0.918264	1.34318	NA	1.70748	1.27122	1.98943	6.99591	7.42157	6.77542	7.76778	6.54433	7.72227	6.72114	6.74844	8.00376	7.51251	6.52848	6.9886	6.80919	8.10662	7.69378	7.50295
hsa-miR-4763-5p	0.43867	0.71916	0.0332729	0.483593	0.30879	0.181488	0.802125	0.918264	0.730695	0.85474	0.754166	1.03212	0.882333	9.52809	9.07543	9.30165	9.12104	9.18425	9.75706	9.64296	8.98661	9.19875	9.04093	9.0244	9.51284	9.3677	9.23657	8.99399	9.13257
hsa-miR-138-1-3p	0.13708	0.45761	0.0339638	0.0279162	0.455913	0.183739	0.349986	0.91877	1.37932	1.39422	1.64236	1.1907	1.17798	7.20826	7.67222	7.68771	7.92402	6.98935	7.22647	7.40895	7.4948	7.7836	7.73826	7.80775	8.02294	7.23244	7.92252	8.01296	7.83659
hsa-miR-3124-5p	0.01728	0.18483	0.0394308	0.0674101	0.39318	0.203682	0.461832	0.918264	0.509512	0.545405	0.401591	0.788187	0.736316	9.77701	8.8042	8.90241	8.46081	10.0375	9.94706	9.34651	9.55068	8.32766	8.53425	8.12261	9.26116	9.32346	8.48693	8.2612	8.6343
hsa-miR-4778-5p	0.01732	0.18483	0.037823	0.373901	0.265906	0.198121	0.750054	0.918264	1.42007	0.937376	2.54327	1.79094	2.71319	9.1364	9.64236	9.0431	10.4831	8.64186	9.49347	9.27386	8.2074	10.1649	10.5548	9.30255	9.0021	8.82464	10.4366	10.3937	10.6189
hsa-miR-21-3p	0.01818	0.18483	0.141249	0.084709	0.218824	0.44605	0.491574	0.918264	0.457106	1.19658	1.09516	2.39586	0.915241	10.0299	8.90053	10.2889	10.1611	10.1793	9.84547	10.0651	9.90613	7.62599	9.16948	9.8181	10.6432	10.4053	10.2917	10.4273	9.76429
hsa-miR-6124	0.09014	0.40075	0.034748	0.784656	0.05122	0.186453	0.924811	0.918264	1.08237	0.736289	1.35636	1.25314	1.84216	11.1101	11.2243	10.6684	11.5498	11.0738	11.4348	10.8217	10.6651	11.4801	11.5277	10.7004	10.6761	10.6288	11.5787	11.5719	11.4989
hsa-miR-24-2-5p	0.01955	0.18977	0.96569	0.0593334	0.0623696	0.986875	0.417336	0.918264	1.54877	2.54523	1.68017	1.08484	0.660123	9.55126	10.1824	10.8991	10.2999	9.93041	8.45171	10.2717	10.1223	10.1583	10.2665	11.0409	10.8554	10.8008	10.3249	10.1401	10.4346
hsa-miR-4716-3p	0.12879	0.44271	0.0360469	0.513402	0.762508	0.191862	0.812579	0.934181	1.41684	1.0561	1.67622	1.18307	1.58718	6.84581	7.34849	6.92456	7.59103	6.70979	7.18367	6.64397	6.70034	7.94697	7.39817	7.40715	6.56867	6.79787	7.9204	7.35904	7.49364
hsa-miR-3185	0.06821	0.36022	0.0375553	0.214348	0.646149	0.198121	0.651933	0.91877	0.677856	0.845291	0.468987	0.691868	0.554823	12.7813	12.2204	12.5389	11.689	11.893	13.5052	12.9458	12.7944	11.7357	12.1311	12.1767	12.6635	12.7763	11.8048	11.4325	11.8296
hsa-miR-4743-5p	0.34502	0.64693	0.0395021	0.94536	0.369288	0.203682	0.976428	0.918264	1.17843	0.888156	1.30507	1.10746	1.46941	9.99506	10.2319	9.82395	10.3792	9.60426	10.3038	10.0771	9.80225	10.4374	10.4561	10	9.82326	9.64854	10.5669	10.2111	10.3596
hsa-miR-378g	0.22897	0.54952	0.0407893	0.756024	0.906738	0.207084	0.915552	0.961448	1.43418	0.971667	1.34464	0.937569	1.38385	6.93129	7.45152	6.88983	7.35851	7.05098	6.58961	7.15329	7.97533	7.20739	7.17183	7.17475	6.86827	6.62646	7.71659	7.52297	6.83598
hsa-miR-6716-5p	0.30443	0.62205	0.0405437	0.0652226	0.938121	0.207084	0.453125	0.975258	0.802881	0.82595	0.653082	0.813423	0.790704	10.3128	9.99606	10.0369	9.69814	10.2455	10.4303	10.2627	10.1676	9.77381	10.0468	9.57024	10.149	10.3915	9.84105	9.52963	9.72373
hsa-miR-4488	0.26961	0.58727	0.0412972	0.517854	0.965772	0.208062	0.81566	0.978425	0.702425	0.902655	0.639413	0.910294	0.708369	15.9596	15.45	15.8118	15.3144	15.4461	16.6761	15.7565	15.663	15.1825	15.5045	15.5544	16.1591	15.7219	15.3161	15.1029	15.5242
hsa-miR-18a-5p	0.02239	0.20987	0.126382	0.325139	0.0836166	0.412933	0.727753	0.918264	2.56602	2.13968	2.12584	0.82846	0.993533	11.9	13.2595	12.9974	12.9881	12.3849	10.6057	12.7095	12.9728	13.6045	13.2013	13.237	12.8368	12.9184	12.8236	13.0577	13.0828
hsa-miR-551b-3p	0.02258	0.20987	0.0499392	0.372508	0.331764	0.233758	0.750054	0.918264	1.45371	0.546509	1.49564	1.02884	2.73672	9.02063	9.56038	8.14895	9.6014	9.95465	9.41491	7.69234	10.0791	8.95918	9.64285	8.74718	7.88726	7.81241	9.66317	9.00333	10.1377
hsa-miR-765	0.03177	0.24262	0.0427374	0.302164	0.39066	0.212984	0.705003	0.918264	1.45008	1.04524	2.4477	1.68798	2.34176	10.3153	10.8515	10.3792	11.6068	9.66347	10.7613	10.5212	9.50521	11.522	11.5272	10.4754	10.439	10.223	11.5317	11.5721	11.7165
hsa-miR-4700-5p	0.04123	0.26035	0.0429196	0.35202	0.419892	0.212984	0.750054	0.918264	1.41833	1.02613	2.18759	1.54237	2.13188	7.8549	8.3591	7.89212	8.98425	6.92201	8.5119	8.1308	7.39771	8.98967	8.68991	7.94884	7.72138	8.00615	9.00943	9.00577	8.93754
hsa-miR-149-5p	0.1206	0.44123	0.0440581	0.0530979	0.457083	0.217002	0.417336	0.91877	0.828765	1.44137	0.984248	1.18761	0.682856	9.09484	8.82387	9.62228	9.07193	9.34083	8.91307	9.03061	9.28635	8.63149	8.55377	9.65436	9.86728	9.34518	9.10134	9.37674	8.73771
hsa-miR-4499	0.03936	0.26035	0.0444824	0.494651	0.143116	0.217469	0.808543	0.918264	1.18121	0.853719	1.82686	1.5466	2.13989	9.06528	9.30555	8.83712	9.93465	8.78046	9.37077	9.04462	8.36441	9.62859	9.92364	8.77943	8.76555	8.96637	9.92261	9.74403	10.1373
hsa-miR-4800-5p	0.0295	0.23605	0.0455958	0.440329	0.227772	0.221274	0.778783	0.918264	1.29756	0.89482	2.15974	1.66447	2.41361	9.46967	9.84547	9.30934	10.5805	9.05259	9.99778	9.35865	8.72562	10.0687	10.7421	9.54798	9.15506	9.22499	10.4277	10.4118	10.9021
hsa-miR-4688	0.23812	0.55394	0.0978179	0.0054831	0.106067	0.360669	0.2264	0.918264	0.776729	0.683317	0.671614	0.864669	0.982873	12.011	11.6465	11.4616	11.4367	11.8386	12.3429	11.8516	11.657	11.6747	11.6078	11.4607	11.58	11.3442	11.5271	11.3648	11.4182
hsa-miR-106b-3p	0.24004	0.55394	0.850292	0.00610685	0.840333	0.947531	0.2264	0.95461	1.00211	1.39829	1.35135	1.3485	0.96643	8.94327	8.94632	9.42694	9.37768	8.92125	8.87717	9.0314	9.31379	8.61975	8.90541	9.47524	9.18987	9.61572	9.26066	9.6301	9.24228
hsa-miR-652-3p	0.0503	0.29906	0.0472359	0.309551	0.169431	0.22756	0.716854	0.918264	1.99234	1.58411	1.86592	0.936547	1.1779	8.80442	9.79888	9.46809	9.70431	9.02382	8.16897	9.22047	9.32862	10.2933	9.77475	9.94066	9.04857	9.41504	9.6392	9.82799	9.64573
hsa-miR-4739	0.16211	0.49306	0.0497015	0.600414	0.680219	0.233758	0.835717	0.91877	1.42749	1.0197	1.73334	1.21426	1.69986	13.2497	13.7632	13.2778	14.0433	12.6475	13.6605	13.4411	12.8839	14.3677	14.038	13.5609	13.3825	12.8901	13.8425	14.2308	14.0565
hsa-miR-378b	0.26323	0.58105	0.0492664	0.549073	0.597748	0.233758	0.828242	0.91877	1.47552	0.993144	1.25434	0.850099	1.263	7.77709	8.33832	7.76717	8.10402	8.06127	7.57785	7.69214	8.7423	7.79629	8.47636	8.14576	7.60468	7.55106	8.33146	8.24083	7.73977
hsa-miR-3187-5p	0.29952	0.62106	0.0492247	0.0557034	0.745874	0.233758	0.417336	0.926676	0.789774	0.794414	0.666715	0.844184	0.839254	8.73593	8.39544	8.40389	8.15107	8.6753	8.96655	8.56594	8.60836	8.44363	8.13434	8.03185	8.62569	8.55414	8.16362	7.99294	8.29667
hsa-miR-7-5p	0.02995	0.23605	0.101282	0.376202	0.214361	0.369315	0.750054	0.918264	2.93647	2.15006	2.59246	0.882849	1.20576	9.61297	11.1671	10.7173	10.9873	10.1343	7.84147	10.8632	10.8272	11.4708	11.2032	11.1015	10.4651	10.5854	11.2331	10.9068	10.822
hsa-miR-4489	0.02996	0.23605	0.0544304	0.0155131	0.542078	0.249473	0.292533	0.91877	0.672255	0.604508	0.48734	0.724933	0.806176	7.92994	7.35702	7.20378	6.89294	8.14706	8.2294	7.41336	7.37838	7.34957	7.34311	6.7919	7.4118	7.40763	6.60313	6.70055	7.37515
hsa-miR-320d	0.03004	0.23605	0.503404	0.0826371	0.120159	0.770936	0.491574	0.918264	1.83925	2.56019	2.02919	1.10327	0.792593	12.6253	13.5044	13.9815	13.6462	11.5603	12.9301	13.3855	13.3937	14.095	13.0244	14.468	13.6751	13.8015	13.4896	13.9472	13.5018
hsa-miR-6089	0.32885	0.64445	0.0509293	0.385285	0.743819	0.236714	0.750054	0.926676	0.779912	0.93128	0.657173	0.842624	0.705666	15.9377	15.5791	15.835	15.332	15.446	16.6107	15.7564	15.663	15.4125	15.6617	15.6241	16.1589	15.7218	15.4407	15.1488	15.4066
hsa-miR-18a-3p	0.58054	0.82223	0.051544	0.615818	0.82552	0.237895	0.843903	0.952359	1.20126	1.02782	1.28836	1.07251	1.25349	8.94845	9.213	8.98803	9.31399	8.76228	8.89656	9.18652	9.37834	9.13778	9.12286	8.75152	8.87975	9.33284	9.04838	9.31184	9.58174
hsa-miR-18b-5p	0.03263	0.24404	0.150369	0.254592	0.156615	0.461677	0.681381	0.918264	2.52211	2.25422	2.34654	0.930389	1.04095	11.0903	12.4249	12.2629	12.3209	11.6329	9.84806	11.79	12.4346	12.9711	11.8692	12.8871	11.9951	11.9066	12.2884	12.8392	11.8349
hsa-miR-5684	0.03473	0.24912	0.0632442	0.0799871	0.395467	0.274613	0.491574	0.918264	1.26123	0.577282	1.02864	0.815585	1.78187	7.78417	8.119	6.99152	7.82491	7.70685	8.47917	7.16649	7.77665	8.29632	8.28403	7.72743	6.62619	6.62093	7.79961	7.78938	7.88574
hsa-miR-4732-5p	0.1675	0.50164	0.0548288	0.995095	0.523347	0.249565	0.99812	0.91877	1.3171	0.880304	1.49495	1.13503	1.69823	8.03048	8.42785	7.84656	8.61059	7.5695	8.70059	7.82136	7.92684	8.68132	8.6754	8.46688	7.73045	7.34234	8.77444	8.56191	8.49541
hsa-miR-19a-3p	0.03567	0.25313	0.13079	0.0732139	0.756244	0.425229	0.488093	0.931524	1.83352	2.05338	3.05812	1.6679	1.48932	12.1584	13.033	13.1964	13.7711	13.0636	10.6414	12.7703	13.8206	12.3628	12.9157	13.6948	12.9341	12.9603	13.7068	14.0867	13.5198
hsa-miR-4784	0.17857	0.5061	0.0560742	0.642328	0.580233	0.253486	0.860484	0.91877	1.32122	0.827115	1.35153	1.02293	1.63402	7.75398	8.15586	7.48014	8.18857	7.28338	8.16971	7.80885	7.51281	8.54762	8.40714	8.02176	7.45093	6.96773	8.40307	8.12232	8.04031
hsa-miR-4690-5p	0.06877	0.36022	0.0762629	0.00925948	0.41984	0.305051	0.254636	0.918264	0.713758	0.614125	0.536667	0.75189	0.873873	11.5486	11.0621	10.8452	10.6507	11.6788	11.7371	11.2299	11.4202	10.8969	10.8692	10.5098	10.9528	11.0729	10.7224	10.3101	10.9196
hsa-miR-125a-3p	0.08346	0.38808	0.0569123	0.0825613	0.120552	0.255525	0.491574	0.918264	NA	1.52641	NA	NA	0.637443	6.72177	6.61326	7.33191	6.68228	7.03017	6.67097	6.46416	6.56671	6.99829	6.27479	7.5054	7.33795	7.15238	6.80238	6.43291	6.81154
hsa-miR-487b	0.13423	0.4547	0.0582131	0.0837327	0.981099	0.25803	0.491574	0.98709	1.33252	0.769211	1.02999	0.772966	1.33902	7.15791	7.57207	6.77936	7.20054	7.17803	7.6617	6.63401	7.39981	7.80468	7.51171	7.13274	6.87216	6.33319	7.00948	7.30789	7.28426
hsa-miR-4728-5p	0.3544	0.65755	0.0582523	0.546569	0.340484	0.25803	0.828242	0.918264	1.14752	0.955305	1.39817	1.21843	1.46359	10.507	10.7055	10.441	10.9905	10.1074	10.9393	10.4742	10.3339	10.9568	10.8258	10.7295	10.3848	10.2088	10.9874	11.0524	10.9317
hsa-miR-361-5p	0.0411	0.26035	0.485281	0.225346	0.102889	0.762584	0.657604	0.918264	2.22247	2.70105	1.98408	0.892737	0.734561	10.6212	11.7734	12.0547	11.6097	11.1598	9.05289	11.651	11.662	12.2581	11.4001	12.4695	11.8014	11.8932	11.4645	11.747	11.6175
hsa-miR-342-3p	0.04142	0.26035	0.280267	0.191544	0.091204	0.604775	0.632571	0.918264	2.06145	2.20607	1.91972	0.93125	0.870199	10.9507	11.9944	12.0922	11.8916	10.9369	10.0975	11.8178	11.5916	12.5169	11.8747	12.6396	11.7235	11.9136	11.716	12.1165	11.8424
hsa-miR-210	0.04302	0.26424	0.0877211	0.076048	0.603812	0.336604	0.491574	0.91877	0.560491	1.40096	1.01916	1.81834	0.727474	12.8202	11.9849	13.3066	12.8476	13.0338	12.659	12.7678	12.6633	10.7089	12.5826	12.9419	13.331	13.6469	12.6152	12.7055	13.222
hsa-miR-4726-3p	0.11202	0.43044	0.061969	0.824176	0.683218	0.272664	0.93349	0.91877	0.515586	0.9458	0.613317	1.18955	0.648464	8.20963	7.25391	8.12923	7.50433	7.60958	7.89727	9.12203	7.14804	7.55972	7.05398	7.63763	9.31249	7.43759	7.29001	7.7541	7.46889
hsa-miR-4708-3p	0.09097	0.40075	0.062619	0.122906	0.334218	0.273699	0.57057	0.918264	0.617358	0.658245	0.556273	0.901053	0.845085	8.84358	8.14776	8.24028	7.99745	9.00216	9.30799	8.2206	8.60173	7.90127	7.94029	7.87176	8.40949	8.43959	7.99896	7.88918	8.1042
hsa-miR-4526	0.09904	0.4111	0.454307	0.0131228	0.3921	0.755198	0.275308	0.918264	0.812778	0.61276	0.62339	0.766987	1.01735	7.89978	7.60071	7.19317	7.21799	7.93682	8.38109	7.38144	7.6706	7.70137	7.43017	7.35961	7.39661	6.8233	7.16525	7.18494	7.30377
hsa-miR-941	0.18768	0.51236	0.561714	0.0132271	0.946081	0.812931	0.275308	0.975258	1.05983	1.38774	1.49448	1.41011	1.07692	7.22486	7.3087	7.69759	7.8045	7.1346	7.38153	7.15845	7.46493	6.90878	7.55238	7.35601	7.62403	8.11274	7.55159	7.86897	7.99296
hsa-miR-194-5p	0.0457	0.27563	0.578283	0.252198	0.0826436	0.821024	0.681381	0.918264	1.97817	2.40216	1.70784	0.863348	0.710962	7.91441	8.89857	9.17874	8.68658	7.9579	6.85738	8.92794	8.43883	9.43864	8.81824	9.74491	8.72165	9.06966	8.41941	8.74336	8.89698
hsa-miR-4283	0.06563	0.35807	0.0649529	0.175062	0.475229	0.27837	0.60811	0.91877	1.33932	0.615901	1.14593	0.855603	1.86057	11.7018	12.1233	11.0026	11.8983	12.2376	12.2652	10.6026	12.352	12.0746	11.9433	11.3796	10.8671	10.761	12.045	11.4445	12.2054
hsa-miR-374a-5p	0.20822	0.52815	0.0645339	0.90477	0.535137	0.27837	0.963142	0.91877	1.60179	1.1456	1.46011	0.911554	1.27454	6.80111	7.48079	6.99721	7.34719	6.92685	6.46578	7.01069	7.52576	7.673	7.2436	7.79982	6.82894	6.36286	7.64172	7.35573	7.04411
hsa-miR-4253	0.4449	0.72442	0.786326	0.0146323	0.616186	0.920909	0.28404	0.91877	0.980509	0.757044	0.806813	0.822851	1.06574	9.0355	9.0071	8.63394	8.7258	8.96589	9.40388	8.73672	9.01372	9.06688	8.9407	8.7337	8.60099	8.56714	8.72219	8.93844	8.51678
hsa-miR-147b	0.07077	0.36161	0.0675173	0.428118	0.14549	0.28565	0.774131	0.918264	1.11191	0.660787	1.25366	1.12748	1.89722	7.94954	8.10259	7.3518	8.27569	8.4476	8.20882	7.19221	8.38409	8.09545	7.82822	7.67773	7.34454	7.03314	8.35069	8.01195	8.46442
hsa-miR-4747-5p	0.18777	0.51236	0.0685533	0.994163	0.260442	0.287213	0.99812	0.918264	1.14717	0.833956	1.37507	1.19867	1.64885	7.18553	7.38361	6.92357	7.64504	6.97539	7.79139	6.78981	6.92035	7.47775	7.75271	7.07485	7.12987	6.566	7.70023	7.57488	7.66
hsa-miR-6509-3p	0.2192	0.54389	0.068757	0.338754	0.414935	0.287213	0.739718	0.918264	1.19851	0.752753	1.17112	0.977145	1.55578	9.5052	9.76644	9.09545	9.73309	9.74891	10.0434	8.72327	9.80356	9.84347	9.6523	9.37497	9.08245	8.82892	9.90417	9.67852	9.61658
hsa-miR-6165	0.29658	0.62035	0.0705791	0.835515	0.327897	0.29297	0.941024	0.918264	1.15879	0.831635	1.30709	1.12798	1.57171	11.498	11.7107	11.2321	11.8844	11.0461	12.0134	11.4346	11.149	12.0593	11.9236	11.1882	11.4668	11.0411	11.9361	11.915	11.8021
hsa-miR-195-3p	0.72712	0.89035	0.0724289	0.599976	0.988677	0.298769	0.835717	0.991838	1.1647	1.04165	1.21162	1.04028	1.16317	7.07348	7.29344	7.13235	7.35041	7.04645	6.991	7.18298	7.11698	7.68321	7.08012	7.13597	7.14613	7.11494	7.24932	7.55914	7.24276
hsa-miR-3175	0.19948	0.52042	0.850634	0.0163813	0.741305	0.947531	0.300077	0.926676	0.982007	0.662883	0.708198	0.721174	1.06836	11.5356	11.5095	10.9425	11.0379	11.2614	12.1256	11.22	11.4047	11.6727	11.451	11.1044	10.5523	11.1708	11.1992	10.8373	11.0772
hsa-miR-4317	0.12751	0.44271	0.0735582	0.802227	0.897621	0.301543	0.930527	0.961448	1.89533	0.966449	1.68719	0.890184	1.74576	7.75952	8.68197	7.71029	8.51415	8.80323	7.63964	6.8357	8.64147	8.92848	8.47597	8.95142	7.30935	6.8701	9.0577	8.2531	8.23164
hsa-miR-4750-5p	0.19109	0.51477	0.0745831	0.294388	0.30528	0.301609	0.703873	0.918264	0.622065	0.715392	0.61928	0.995524	0.865651	11.248	10.5631	10.7648	10.5566	11.1198	11.4087	11.2154	10.8365	10.1901	10.6627	10.1343	10.8566	11.3034	10.4495	10.3232	10.8972
hsa-miR-129-1-3p	0.2056	0.52594	0.0749453	0.323777	0.581849	0.301609	0.727753	0.91877	1.24648	0.775459	1.16589	0.935349	1.50349	7.17273	7.49059	6.80586	7.39417	7.33977	7.41296	6.76548	7.48301	7.85774	7.13103	7.50309	6.5267	6.38778	7.37445	7.56421	7.24386
hsa-miR-4539	0.3356	0.6466	0.0742271	0.052554	0.328343	0.301609	0.417336	0.918264	0.766044	0.752103	0.690843	0.901831	0.918547	9.36475	8.98025	8.95375	8.83118	9.47312	9.49239	9.12874	9.31053	8.83484	8.79538	8.99398	8.83805	9.02922	9.09283	8.76031	8.6404
hsa-miR-708-5p	0.05333	0.30974	0.210565	0.547174	0.0973265	0.540832	0.828242	0.918264	2.44701	1.97099	1.79886	0.735127	0.912668	11.1362	12.4272	12.1151	11.9833	11.6324	9.78902	11.9873	12.1488	12.9096	12.2233	12.5188	11.8356	11.991	11.7927	12.0694	12.0878
hsa-miR-3177-3p	0.12846	0.44271	0.203049	0.0190521	0.250417	0.536561	0.311861	0.918264	0.753415	0.64313	0.630165	0.836411	0.979841	7.97403	7.56555	7.33721	7.30783	8.28434	8.01817	7.61958	7.73873	7.27778	7.68013	7.09401	7.45373	7.46389	7.60099	7.14772	7.17479
hsa-miR-4535	0.1564	0.49222	0.764179	0.0190311	0.887556	0.913693	0.311861	0.961448	0.938442	0.668056	0.654165	0.697075	0.979206	8.30056	8.2089	7.7186	7.68828	8.57864	8.63395	7.68908	8.49995	8.26109	7.86566	7.8603	7.92128	7.37422	7.90033	7.61401	7.55051
hsa-miR-4419a	0.12328	0.44123	0.0799437	0.26788	0.180073	0.317848	0.690629	0.918264	1.10164	0.969283	1.6584	1.50539	1.71095	9.52789	9.66754	9.48288	10.2577	9.05527	9.80244	9.72597	8.96389	9.92661	10.1121	9.56118	9.47945	9.40801	10.3762	10.1375	10.2593
hsa-miR-637	0.3078	0.62607	0.081435	0.326135	0.716494	0.321839	0.727753	0.924011	1.24602	0.81674	1.13594	0.911654	1.39082	7.77917	8.0965	7.48712	7.96306	8.09485	8.2009	7.04177	8.06466	8.20222	8.02262	7.75296	7.23646	7.47194	8.23177	7.75733	7.90007
hsa-miR-4722-5p	0.25167	0.56884	0.0829935	0.185005	0.849473	0.323982	0.62617	0.95461	0.785784	0.843751	0.624438	0.794669	0.740074	8.07774	7.72994	7.83263	7.39837	7.87585	8.27718	8.08018	7.75136	7.74236	7.69611	8.21824	8.13189	7.14776	7.47995	7.73756	6.9776
hsa-miR-103a-2-5p	0.32109	0.63862	0.120603	0.0244622	0.178719	0.401499	0.32949	0.918264	0.972692	1.37003	1.08129	1.11165	0.789242	8.19804	8.1581	8.65225	8.31079	8.14719	8.07457	8.37237	8.22736	8.21115	8.03578	8.68938	8.45836	8.80903	8.07473	8.27294	8.58471
hsa-miR-10a-3p	0.05902	0.33293	0.341577	0.237301	0.128032	0.673457	0.672184	0.918264	2.10088	2.2647	1.93951	0.923186	0.85641	10.2331	11.3041	11.4125	11.1888	10.4862	8.94238	11.2709	10.8458	11.5828	11.4838	11.6784	10.9372	11.6218	11.0545	11.3207	11.1913
hsa-miR-3176	0.07696	0.37594	0.0866126	0.547371	0.158042	0.334294	0.828242	0.918264	1.0974	0.669723	1.28642	1.17225	1.92082	7.25206	7.38614	6.6737	7.61542	7.74161	7.6568	6.35777	7.24997	7.49621	7.41225	7.13116	6.49526	6.39468	7.61091	7.80754	7.42781
hsa-miR-7-1-3p	0.52755	0.78774	0.0886259	0.506809	0.962393	0.338111	0.809516	0.978425	1.24589	1.08487	1.33782	1.07379	1.23316	7.49988	7.81706	7.6174	7.91977	7.46162	7.41105	7.62696	7.37382	8.31076	7.76659	7.82564	7.35544	7.67114	8.03621	8.07887	7.64422
hsa-miR-3620-3p	0.7205	0.89035	0.0892085	0.800444	0.640679	0.338377	0.930527	0.91877	0.887024	1.06692	0.868429	0.979037	0.813962	9.08824	8.91529	9.18169	8.88472	8.88117	9.37301	9.01055	8.70401	9.00635	9.0355	8.87285	9.443	9.22923	8.88692	8.99222	8.77503
hsa-miR-219-5p	0.43631	0.71821	0.0925552	0.274021	0.465778	0.349065	0.695228	0.91877	NA	1.04175	1.36912	1.22421	1.31425	6.73003	6.89143	6.78904	7.18328	6.98065	6.67008	6.53938	7.23605	6.85572	6.58252	7.04474	6.91077	6.41161	7.14058	7.27978	7.12949
hsa-miR-29b-1-5p	0.07573	0.37581	0.384972	0.0276163	0.144518	0.711712	0.349986	0.918264	1.39731	1.77735	1.64327	1.17603	0.924566	8.03261	8.51526	8.86233	8.74918	8.07325	7.6013	8.42327	8.23292	8.83749	8.47537	9.25278	8.48898	8.84524	8.86115	8.68201	8.70438
hsa-miR-2355-3p	0.09353	0.40256	0.457507	0.029689	0.40269	0.755198	0.349986	0.918264	1.29688	1.72475	1.68603	1.30006	0.97755	7.0284	7.40345	7.81478	7.78202	6.97497	6.80096	7.30926	7.12792	7.83286	7.24956	8.28499	7.45478	7.70457	7.61939	8.32825	7.39844
hsa-miR-548s	0.12952	0.44292	0.464717	0.0289347	0.0786522	0.760679	0.349986	0.918264	0.752978	1.10308	1.23218	1.63641	1.11704	7.63065	7.22133	7.77219	7.93187	7.46555	7.87028	7.55613	7.48655	7.2716	6.90584	7.70556	7.76864	7.84237	8.27426	7.90629	7.61505
hsa-miR-484	0.40446	0.69976	0.2677	0.0280343	0.284088	0.604775	0.349986	0.918264	1.2222	1.38164	1.39373	1.14034	1.00876	11.3943	11.6838	11.8606	11.8732	11.2623	11.2147	11.7058	11.7902	11.589	11.672	12.0751	11.7165	11.7903	11.8138	12.1434	11.6624
hsa-miR-4430	0.2779	0.60136	0.0933442	0.207517	0.127788	0.350041	0.648794	0.918264	1.03846	0.723788	1.06234	1.02299	1.46775	9.83313	9.88757	9.36676	9.92037	9.48832	10.3406	9.67046	9.81961	10.024	9.81911	9.50122	9.36553	9.23354	10.0819	9.90459	9.77462
hsa-miR-1285-3p	0.50324	0.77062	0.0944349	0.569224	0.797	0.350152	0.831168	0.945254	1.2095	0.899554	1.16657	0.964505	1.29683	7.55405	7.82846	7.40133	7.77632	7.3816	7.89973	7.38083	7.4819	7.60862	8.39485	7.58698	7.21659	7.40043	7.74357	7.96262	7.62276
hsa-let-7a-2-3p	0.57021	0.81702	0.0943547	0.723487	0.545962	0.350152	0.89925	0.91877	1.13433	0.968713	1.25986	1.11066	1.30055	7.17186	7.3537	7.126	7.50512	6.97465	7.46398	7.07695	7.23882	7.45232	7.36997	7.57751	6.90187	6.89862	7.52795	7.73604	7.25136
hsa-miR-602	0.23468	0.55394	0.563405	0.0303591	0.592424	0.812931	0.351526	0.91877	0.869574	0.689921	0.688059	NA	NA	7.3149	7.11328	6.7794	6.7755	7.26373	7.75893	6.92203	7.21561	7.15236	6.97186	7.05572	6.58175	6.70073	6.38912	6.91237	7.025
hsa-miR-22-3p	0.06452	0.35807	0.634699	0.0920892	0.222739	0.85721	0.501417	0.918264	1.24536	2.43547	1.48379	1.19145	0.609241	14.3663	14.6829	15.6505	14.9356	14.2258	13.4109	15.4623	14.2064	14.2631	15.5791	15.8716	15.3689	15.711	14.6875	14.8248	15.2946
hsa-miR-425-5p	0.06514	0.35807	0.417605	0.454531	0.077083	0.731086	0.785316	0.918264	2.21871	2.17123	1.64841	0.742957	0.759205	11.9745	13.1243	13.093	12.6956	12.3388	10.7057	12.8792	12.679	13.641	13.0528	13.599	12.6582	13.022	12.7383	12.6635	12.685
hsa-miR-363-3p	0.06565	0.35807	0.098965	0.721428	0.177109	0.362872	0.898382	0.918264	2.29635	1.57265	1.76163	0.767145	1.12017	9.15839	10.3577	9.81159	9.97531	9.33016	8.02473	10.1203	9.97863	10.501	10.5936	9.71351	9.51981	10.2014	9.64685	9.97516	10.3039
hsa-miR-200b-3p	0.06712	0.36013	0.891249	0.179509	0.153088	0.964477	0.6107	0.918264	1.76186	2.79857	1.7567	0.997068	0.627711	11.1461	11.9632	12.6308	11.9589	11.8805	9.36618	12.1915	11.9427	12.2684	11.6783	13.025	12.358	12.5092	12.2272	11.9508	11.6988
hsa-miR-4496	0.06824	0.36022	0.369699	0.100778	0.0920616	0.697146	0.527887	0.918264	0.878627	0.54515	0.857374	0.975811	1.57273	7.39547	7.20879	6.5202	7.17347	7.44158	7.75362	6.99122	7.08683	7.50946	7.03009	6.9765	6.172	6.41208	7.47892	7.35692	6.68456
hsa-miR-1910	0.07123	0.36161	0.204869	0.32388	0.152835	0.536561	0.727753	0.918264	0.97364	0.515746	1.08714	1.11657	2.1079	9.97063	9.93209	9.01536	10.0912	10.2573	10.7623	8.89233	10.2366	9.47743	10.0823	9.62348	8.55077	8.87183	10.0692	10.4184	9.78593
hsa-miR-622	0.25324	0.57045	0.101994	0.212879	0.582258	0.369602	0.650465	0.91877	1.1887	0.761508	1.06805	0.898502	1.40255	7.25741	7.5068	6.86434	7.35239	7.58622	7.61308	6.57293	7.51462	7.43137	7.5744	7.12604	6.81909	6.64789	7.43713	7.62918	6.99086
hsa-miR-3692-5p	0.34094	0.6466	0.10248	0.875759	0.356277	0.369602	0.95914	0.918264	1.12856	0.888896	1.33024	1.17871	1.49651	7.3469	7.52138	7.17698	7.75859	7.33624	7.82304	6.88142	7.20297	7.96924	7.39194	7.54205	7.1333	6.8556	7.85312	7.81781	7.60483
hsa-miR-642b-3p	0.1409	0.4595	0.104125	0.50669	0.197695	0.372452	0.809516	0.918264	0.548269	0.678451	0.62137	1.13333	0.915865	11.3412	10.4742	10.7815	10.6548	11.6035	11.6155	10.8047	11.068	9.95604	10.3985	10.3217	11.2377	10.7853	10.7301	10.3503	10.8839
hsa-miR-4738-3p	0.26433	0.58152	0.104913	0.795418	0.380779	0.372452	0.929161	0.918264	1.16152	0.890129	1.43207	1.23292	1.60883	7.92664	8.14266	7.75872	8.44474	7.79057	8.34553	7.64382	7.73308	8.46568	8.22921	8.22521	8.01865	7.0323	8.55345	8.6337	8.14707
hsa-miR-3663-5p	0.44319	0.72402	0.104964	0.340541	0.240338	0.372452	0.739718	0.918264	0.729174	0.791965	0.74795	1.02575	0.944424	9.12892	8.67325	8.79243	8.70993	8.86841	9.53934	8.97901	8.51754	8.68262	8.8196	8.58911	8.65807	9.13011	8.59223	8.68433	8.85324
hsa-miR-4783-3p	0.23479	0.55394	0.136673	0.033046	0.330682	0.440022	0.372565	0.918264	0.767034	0.703452	0.662883	0.864215	0.942329	8.26477	7.88214	7.7573	7.6716	8.20576	8.43262	8.15593	8.15717	7.71163	7.77761	7.69718	8.06372	7.51098	7.92483	7.33754	7.75242
hsa-miR-26a-5p	0.07464	0.37581	0.655333	0.271201	0.122242	0.861845	0.693771	0.918264	2.02001	2.59172	1.76552	0.874017	0.681216	13.5528	14.5671	14.9267	14.3729	14.0741	11.9956	14.5886	14.2279	15.2081	14.2654	15.5066	14.5623	14.7112	14.3708	14.546	14.2019
hsa-miR-378a-3p	0.07568	0.37581	0.18545	0.0370531	0.52186	0.512121	0.394437	0.91877	1.4655	1.76186	2.01331	1.3738	1.14272	11.3336	11.885	12.1507	12.3431	11.4	10.7058	11.8949	12.2735	11.1655	12.216	12.2977	12.0827	12.0716	12.1683	12.7281	12.133
hsa-miR-494	0.07805	0.37594	0.173926	0.748637	0.143211	0.50023	0.913982	0.918264	0.997289	0.603814	1.36822	1.37194	2.26596	8.65784	8.65393	7.93002	9.11014	9.14146	9.15089	7.68117	9.5725	7.75491	8.63437	7.91338	8.02512	7.85156	9.12566	8.85751	9.34726
hsa-miR-130b-3p	0.07869	0.37594	0.944387	0.0508152	0.98954	0.980024	0.417336	0.991838	0.974385	2.05785	2.02197	2.07513	0.982564	10.9872	10.9497	12.0283	12.0029	11.3866	9.64728	11.9276	11.677	9.69482	11.4774	11.6559	11.9576	12.4714	11.6683	12.3821	11.9584
hsa-miR-452-5p	0.07917	0.37594	0.329747	0.477096	0.106138	0.659493	0.802125	0.918264	2.0993	1.94299	1.64325	0.782762	0.845733	7.71415	8.78405	8.67242	8.4307	8.41299	6.38894	8.3405	8.71593	9.19804	8.43819	8.86015	8.66365	8.49348	8.31741	8.72052	8.25416
hsa-miR-455-5p	0.08694	0.39365	0.964112	0.0350903	0.308204	0.986875	0.382124	0.918264	1.19757	1.86376	1.52841	1.27626	0.82007	7.99318	8.25329	8.89139	8.60521	8.55817	7.19462	8.22674	8.31179	7.95579	8.49228	9.11293	8.47695	9.0843	8.55733	8.43544	8.82287
hsa-miR-331-3p	0.15867	0.49222	0.522174	0.0353175	0.694481	0.785046	0.382124	0.919547	0.961617	1.61105	1.34621	1.39995	0.835613	10.0447	9.98828	10.7327	10.4737	10.2725	9.68737	10.1743	10.4911	9.16469	10.3091	10.8571	10.6987	10.6424	10.2812	10.8706	10.2691
hsa-miR-335-3p	0.22315	0.54494	0.110061	0.707476	0.443796	0.388449	0.889398	0.918264	1.20495	0.788992	1.31733	1.09326	1.66963	7.15877	7.42774	6.81685	7.55638	7.5555	7.19149	6.72931	7.39726	7.78076	7.10519	7.73033	6.53607	6.18417	7.58167	7.79347	7.294
hsa-miR-532-5p	0.08586	0.39365	0.274986	0.105826	0.239126	0.604775	0.541433	0.918264	1.62694	1.85542	1.82599	1.12234	0.984137	7.98458	8.68675	8.87633	8.85326	8.08644	7.31301	8.5543	8.55549	8.67419	8.83056	9.70492	8.47462	8.44944	8.85044	9.06522	8.64411
hsa-miR-191-5p	0.08643	0.39365	0.63936	0.284535	0.136864	0.85803	0.697271	0.918264	2.02028	2.53006	1.76681	0.874535	0.698326	12.4146	13.4291	13.7537	13.2357	12.8783	10.6783	13.687	13.1233	13.651	13.513	13.7969	13.478	13.9864	13.2366	13.1991	13.2715
hsa-miR-128	0.08723	0.39365	0.274088	0.20264	0.235074	0.604775	0.639916	0.918264	1.93943	2.05625	2.00918	1.03596	0.977109	9.32071	10.2763	10.3607	10.3273	9.84831	7.86056	10.2532	10.2867	10.2206	10.3217	10.7622	10.1375	10.1825	10.2987	10.4362	10.247
hsa-miR-429	0.08768	0.39365	0.736373	0.11652	0.248986	0.899134	0.558276	0.918264	1.5471	2.27457	1.79384	1.15948	0.788648	8.23315	8.86272	9.41875	9.0762	8.77935	7.43833	8.48177	9.03229	9.50363	8.05224	10.2354	9.10094	8.91988	9.334	9.43309	8.46152
hsa-miR-6076	0.11218	0.43044	0.115382	0.837045	0.0211176	0.398455	0.941141	0.918264	0.943156	0.715695	1.24047	1.31523	1.73324	9.00548	8.92105	8.5229	9.31637	9.18015	9.06418	8.77211	8.52522	8.95099	9.28694	8.49227	8.36776	8.70866	9.40443	9.03967	9.505
hsa-miR-3911	0.12254	0.44123	0.116303	0.292305	0.309233	0.398455	0.703873	0.918264	1.14999	1.00817	1.83279	1.59374	1.81795	10.0358	10.2375	10.0476	10.9099	9.38349	10.4313	10.2927	9.25927	10.9142	10.5389	10.2045	10.0874	9.85084	10.8581	10.9298	10.9417
hsa-miR-5703	0.15499	0.49222	0.115694	0.221816	0.301369	0.398455	0.657604	0.918264	1.11601	1.03665	1.66376	1.49081	1.60494	7.80379	7.96214	7.85572	8.53824	7.61944	8.35248	7.43945	7.39361	8.15333	8.33948	7.81127	8.18602	7.56987	8.80127	8.18801	8.62545
hsa-miR-186-5p	0.31132	0.62836	0.117122	0.22669	0.430592	0.398455	0.657604	0.918264	1.40726	1.32819	1.49818	1.0646	1.12798	8.31325	8.80614	8.72271	8.89645	8.31933	7.79352	8.82688	8.79193	8.40883	9.21765	8.72641	8.5768	8.86492	8.92457	8.90046	8.86434
hsa-miR-5195-3p	0.36726	0.66774	0.114498	0.0834274	0.871415	0.398455	0.491574	0.961448	1.18002	0.801635	0.980962	0.831308	1.2237	8.21113	8.44995	7.89215	8.1834	8.17772	8.63712	7.81856	8.22244	8.39882	8.72859	7.72984	8.17572	7.77089	8.11298	8.15525	8.28198
hsa-miR-1181	0.49583	0.76788	0.114947	0.601277	0.652108	0.398455	0.835717	0.91877	0.741087	0.873138	0.737367	0.99498	0.844503	9.05642	8.62414	8.86071	8.61688	8.73549	9.35766	9.07612	8.70819	8.48556	8.67867	8.19178	9.31892	9.07142	8.76031	8.41819	8.67213
hsa-miR-3141	0.63277	0.8475	0.116732	0.815959	0.67877	0.398455	0.93349	0.91877	1.16815	0.920893	1.20038	1.02759	1.3035	13.542	13.7662	13.4231	13.8055	13.0957	14.0067	13.5236	13.3211	14.1375	13.84	13.5375	13.4602	13.2716	13.8006	13.8138	13.8021
hsa-miR-4267	0.51446	0.78236	0.118337	0.452753	0.7412	0.398825	0.784296	0.926676	1.18384	0.864667	1.12248	0.948161	1.29816	8.11537	8.35885	7.90559	8.28206	8.07046	8.66106	7.61459	8.14866	8.6362	8.2917	7.98753	8.12405	7.60519	8.44162	8.26878	8.13576
hsa-miR-2355-5p	0.53951	0.79482	0.118439	0.269274	0.697683	0.398825	0.691522	0.919547	1.13895	1.07896	1.34092	1.17734	1.24279	7.0987	7.28641	7.20835	7.52193	6.95578	7.53549	6.80484	7.18525	7.47618	7.19779	7.55161	6.98509	7.08834	7.38703	7.59979	7.57898
hsa-miR-22-5p	0.09108	0.40075	0.877881	0.138517	0.191986	0.957207	0.589816	0.918264	1.39986	2.32944	1.51709	1.08374	0.651268	9.96474	10.45	11.1847	10.5661	10.4795	8.50168	10.913	10.2963	10.6069	10.4469	11.5504	10.7968	11.2071	10.5436	10.6252	10.5294
hsa-miR-4532	0.11833	0.44123	0.121666	0.774513	0.56846	0.401499	0.924811	0.91877	0.301727	0.848681	0.48306	1.60098	0.569189	12.9634	11.2347	12.7267	11.9137	13.5151	12.6672	12.7079	12.7472	9.19382	11.763	10.7281	13.8716	13.5803	11.3795	11.5892	12.7723
hsa-miR-197-5p	0.33961	0.6466	0.12112	0.907994	0.537835	0.401499	0.963466	0.91877	1.2249	0.85953	1.36363	1.11326	1.58648	9.92694	10.2196	9.70856	10.3744	9.33638	10.4142	10.0302	9.60348	10.5479	10.5075	10.2933	9.78332	9.04901	10.5683	10.3739	10.181
hsa-miR-378a-5p	0.5027	0.77062	0.121502	0.167064	0.68087	0.401499	0.600915	0.91877	1.13612	1.11477	1.38003	1.21468	1.23794	7.98353	8.16764	8.14028	8.44822	7.88192	8.1322	7.93645	8.54345	7.64083	8.31865	8.04438	8.12445	8.252	8.35733	8.64687	8.34046
hsa-miR-103a-3p	0.0922	0.40256	0.701672	0.155858	0.115935	0.882611	0.592592	0.918264	1.62017	2.1397	1.60039	0.987793	0.747951	14.4003	15.0964	15.4977	15.0787	14.7525	13.239	15.2094	14.9141	15.0115	15.3636	15.4694	15.3019	15.7217	14.8958	15.1166	15.2237
hsa-miR-421	0.09381	0.40256	0.445852	0.401419	0.0863501	0.745752	0.75913	0.918264	1.87319	1.90915	1.52411	0.813646	0.798321	8.197	9.1025	9.12993	8.80497	8.63945	7.28551	8.66604	8.93367	9.6314	8.74241	9.71521	8.75288	8.9217	8.90115	9.01256	8.5012
hsa-miR-93	0.09393	0.40256	0.311326	0.282287	0.138941	0.634182	0.697271	0.918264	1.95801	1.99826	1.7876	0.912972	0.894582	13.721	14.6904	14.7198	14.5591	13.9574	12.7481	14.4576	14.4351	15.3966	14.2396	15.2194	14.3776	14.5623	14.4129	14.8736	14.3907
hsa-miR-222-5p	0.32408	0.64039	0.123233	0.130933	0.510701	0.404644	0.576107	0.91877	1.12187	1.11757	1.48862	1.32692	1.33202	7.58636	7.75226	7.74673	8.16034	8.01278	7.46205	7.28425	8.24036	7.53659	7.47984	7.68668	7.75416	7.79935	8.14011	8.39427	7.94664
hsa-miR-642a-3p	0.09527	0.40565	0.238034	0.0904956	0.389225	0.58186	0.501417	0.918264	0.64489	0.568204	0.530949	0.823318	0.934435	8.07753	7.44466	7.26201	7.16418	8.7463	8.0093	7.477	7.92593	7.29555	7.11249	7.07586	7.85423	6.85595	7.31085	6.70483	7.47686
hsa-miR-301a-3p	0.0976	0.4103	0.970844	0.0414405	0.897472	0.988822	0.414405	0.961448	1.04539	1.86147	1.81271	1.734	0.973804	11.2267	11.2907	12.1232	12.0849	11.5685	10.1486	11.9631	11.9847	10.5415	11.346	12.3422	11.7843	12.243	11.8599	12.5733	11.8213
hsa-miR-3617-3p	0.20529	0.52594	0.863337	0.0404842	0.786824	0.952679	0.413731	0.941063	0.927082	0.656787	0.670314	0.723037	1.0206	8.29058	8.18135	7.68408	7.71349	8.39149	8.91919	7.56105	8.09809	8.36871	8.07725	7.95801	7.7737	7.32051	7.94165	7.79385	7.40497
hsa-miR-28-3p	0.10088	0.41614	0.50074	0.200551	0.171398	0.770936	0.639916	0.918264	1.74991	2.09415	1.73719	0.99273	0.829542	8.49065	9.29793	9.55701	9.2874	8.9149	7.3109	9.24614	9.21823	9.65185	9.02371	10.0729	9.02651	9.57166	9.21516	9.62221	9.02483
hsa-miR-25-3p	0.10292	0.41706	0.423947	0.303365	0.181017	0.734793	0.705003	0.918264	2.10656	2.29878	1.91252	0.907888	0.831971	12.1686	13.2435	13.3695	13.1041	12.6238	10.6394	13.2427	13.0824	13.9258	12.7224	13.8525	13.0115	13.2445	13.226	13.3244	12.762
hsa-miR-100-5p	0.103	0.41706	0.865381	0.329815	0.124302	0.952679	0.732921	0.918264	1.83126	2.48189	1.52649	0.833576	0.615052	13.4512	14.324	14.7626	14.0614	13.8834	11.9114	14.5589	13.5669	14.8692	14.536	15.1847	14.3713	14.7319	13.9561	14.1946	14.0335
hsa-miR-138-5p	0.1079	0.42382	0.962652	0.046164	0.677414	0.986875	0.417336	0.91877	0.906886	1.56186	1.76014	1.94086	1.12695	12.4356	12.2946	13.0789	13.2513	12.7221	11.9636	12.6212	13.2547	11.036	12.5931	12.8631	13.2924	13.0811	13.0709	13.5695	13.1136
hsa-miR-140-3p	0.10852	0.42382	0.804718	0.0506049	0.88888	0.925247	0.417336	0.961448	0.904735	1.68936	1.65175	1.82568	0.977742	8.98071	8.83628	9.73718	9.70471	9.17593	8.227	9.5392	9.52761	7.6604	9.32082	9.42846	9.73794	10.0451	9.26961	9.94481	9.8997
hsa-miR-30b-5p	0.11138	0.43044	0.662444	0.0555497	0.530756	0.865756	0.417336	0.91877	1.304	1.96343	1.8667	1.43151	0.950733	12.8922	13.2752	13.8656	13.7927	13.2915	11.7341	13.6511	13.7648	12.7491	13.3116	14.1886	13.7174	13.6909	13.6117	14.162	13.6044
hsa-miR-19b-3p	0.11523	0.43707	0.523995	0.0440639	0.661088	0.785992	0.417336	0.91877	1.27367	1.81341	1.8854	1.48028	1.0397	14.9784	15.3274	15.8371	15.8933	15.355	13.9881	15.5922	15.663	14.711	15.6082	16.0527	15.7578	15.7009	15.7525	16.3253	15.6021
hsa-miR-1271-5p	0.12839	0.44271	0.478033	0.0513593	0.454688	0.760745	0.417336	0.91877	0.753986	1.30505	1.32235	1.75382	1.01326	9.23535	8.82796	9.61945	9.63846	9.36683	8.86542	9.47381	9.51126	8.01017	8.96246	9.22821	9.74892	9.88124	9.34886	9.94203	9.62449
hsa-miR-4521	0.21358	0.53192	0.277783	0.0583176	0.425075	0.604775	0.417336	0.918264	0.744531	1.2138	1.15664	1.55352	0.952909	12.1344	11.7088	12.4139	12.3443	11.6771	12.405	12.3211	11.9808	11.4487	11.6968	11.8749	12.473	12.8938	12.0668	12.5488	12.4173
hsa-miR-575	0.29624	0.62035	0.901946	0.0581029	0.896283	0.967943	0.417336	0.961448	1.04284	0.744473	0.742901	0.712385	0.997889	7.34773	7.40825	6.92203	6.91898	7.49754	7.90647	6.6392	7.25565	7.65421	7.31487	7.07745	6.90924	6.77939	6.74806	7.29542	6.71344
hsa-miR-4294	0.30059	0.62106	0.367171	0.0582072	0.804685	0.697146	0.417336	0.945254	0.853283	0.724641	0.66281	0.776776	0.914674	8.36025	8.13135	7.89559	7.76692	8.27714	8.90808	7.89553	8.15955	8.36481	7.86969	8.20077	8.04561	7.4404	7.82679	7.67061	7.80335
hsa-miR-3663-3p	0.40383	0.69976	0.27137	0.0563604	0.808051	0.604775	0.417336	0.945686	0.911803	0.819349	0.704025	0.772124	0.859249	8.0255	7.89229	7.73805	7.5192	8.16854	8.29261	7.61535	7.91313	8.29124	7.4725	7.74455	7.82016	7.64944	7.53857	7.4753	7.54372
hsa-miR-339-3p	0.41032	0.69976	0.178201	0.0502432	0.882029	0.506542	0.417336	0.961448	1.12948	1.21537	1.40986	1.24824	1.16003	7.11175	7.28741	7.39315	7.60731	7.26059	6.96967	7.105	7.38861	7.39915	7.07448	7.62958	7.06594	7.48393	7.24789	7.83791	7.73613
hsa-miR-4655-5p	0.43912	0.71916	0.346932	0.0556426	0.474453	0.673457	0.417336	0.91877	0.832625	0.735075	0.717343	0.861544	0.975877	11.1524	10.8881	10.7083	10.6731	11.0387	11.6174	10.801	11.0803	10.935	10.6491	10.6168	10.7223	10.7859	10.916	10.6152	10.4882
hsa-miR-92b-5p	0.59134	0.83573	0.351503	0.0594388	0.614894	0.680329	0.417336	0.91877	0.962275	0.873586	0.764932	0.794921	0.875623	9.44259	9.38711	9.24761	9.056	9.6319	9.50172	9.19416	9.55375	9.13533	9.47226	9.37435	8.91484	9.45365	9.17798	8.98907	9.00094
hsa-miR-151b	0.10635	0.42382	0.578614	0.283674	0.18795	0.821024	0.697271	0.918264	2.07667	2.57456	1.91759	0.923396	0.744821	12.4903	13.5445	13.8546	13.4295	12.7252	10.7672	13.9784	12.9297	13.9386	13.7653	14.0538	13.3193	14.1906	13.1932	13.5341	13.5614
hsa-miR-155-5p	0.10842	0.42382	0.402502	0.294632	0.206024	0.723846	0.703873	0.918264	2.08951	2.25985	1.95358	0.934947	0.864472	10.0924	11.1555	11.2686	11.0585	10.2873	8.72547	11.2643	10.3593	11.4831	11.6242	11.5836	10.6626	11.5596	10.6409	11.0616	11.4729
hsa-miR-4717-5p	0.46309	0.73529	0.135918	0.994033	0.507243	0.439735	0.99812	0.91877	1.14867	0.896336	1.27416	1.10925	1.42152	7.63485	7.83482	7.47697	7.9844	7.58417	8.25846	7.06193	7.68886	8.26337	7.55224	7.66241	7.48627	7.28222	7.79512	8.2629	7.89519
hsa-let-7g-5p	0.11701	0.44059	0.379984	0.283545	0.213869	0.70645	0.697271	0.918264	2.02613	2.1723	1.92744	0.951289	0.887281	13.4385	14.4573	14.5578	14.3852	14.0835	11.8038	14.4283	14.2835	14.6522	14.436	15.0447	14.1116	14.517	14.2366	14.6074	14.3117
hsa-let-7i-5p	0.11749	0.44059	0.820817	0.158922	0.20673	0.932425	0.592592	0.918264	1.55679	2.26101	1.6586	1.0654	0.733568	13.647	14.2856	14.824	14.377	13.8193	12.2506	14.8711	14.2511	14.4696	14.136	15.1374	14.5371	14.7974	14.2157	14.4483	14.4669
hsa-miR-203a	0.12035	0.44123	0.446747	0.843394	0.169945	0.745752	0.944894	0.918264	3.63541	2.02841	1.41334	0.388771	0.696773	8.41278	10.2749	9.43313	8.91189	9.43796	6.98878	8.81158	12.8786	9.35638	8.58966	9.828	9.5268	8.94458	9.62001	8.8078	8.30785
hsa-miR-4666a-5p	0.12041	0.44123	0.64715	0.123816	0.174875	0.860892	0.57057	0.918264	0.830582	0.537357	0.782245	0.941803	1.45573	7.9638	7.696	7.06775	7.60949	8.52767	8.21375	7.14997	7.50595	8.10012	7.48191	7.3759	7.14112	6.68624	7.79959	7.8074	7.22149
hsa-miR-99b-5p	0.12108	0.44123	0.858407	0.263253	0.0989586	0.951522	0.683819	0.918264	1.58501	2.05226	1.41792	0.894582	0.690906	11.8065	12.4709	12.8437	12.3102	12.1088	10.6946	12.616	12.2578	12.9297	12.2254	13.0522	12.6642	12.8146	12.2036	12.5538	12.1733
hsa-miR-660-5p	0.12382	0.44123	0.280396	0.544683	0.11756	0.604775	0.828242	0.918264	1.92299	1.70207	1.53351	0.797465	0.900972	8.68969	9.63304	9.45698	9.30653	9.03901	7.60293	9.42714	9.29579	10.0062	9.59717	9.74022	9.10448	9.52624	9.22184	9.41979	9.27798
hsa-miR-106b-5p	0.12675	0.44271	0.693782	0.202207	0.158713	0.880927	0.639916	0.918264	1.63766	2.11973	1.604	0.979446	0.756702	13.1858	13.8975	14.2697	13.8675	13.7303	11.864	13.9633	13.9946	13.5579	14.14	14.4185	14.059	14.3318	13.6083	13.808	14.1862
hsa-miR-31-3p	0.1273	0.44271	0.220867	0.0874535	0.903523	0.556243	0.493328	0.961448	0.72027	1.49966	1.1433	1.58732	0.762373	11.33	10.8566	11.9147	11.5232	11.4768	10.6213	11.8921	11.4269	9.73836	11.4046	11.7134	12.0411	11.9895	11.5961	11.7054	11.2683
hsa-miR-3622b-5p	0.23785	0.55394	0.141226	0.440773	0.108973	0.44605	0.778783	0.918264	1.00478	0.720108	1.1193	1.11398	1.55435	8.78724	8.79411	8.31352	8.94983	8.58912	9.37727	8.39531	8.54313	9.02443	8.81478	8.49106	8.28471	8.16479	9.0462	9.02036	8.78293
hsa-miR-1973	0.32989	0.64445	0.140034	0.646291	0.583844	0.44605	0.862295	0.91877	1.24748	0.973055	1.56766	1.25666	1.61107	11.9425	12.2615	11.9031	12.5911	11.4591	12.1169	12.2514	11.2206	12.9404	12.6235	12.0462	12.2467	11.4163	12.5242	12.7982	12.4509
hsa-miR-3147	0.36173	0.66503	0.139725	0.386392	0.83501	0.44605	0.750054	0.952359	1.27339	1.12547	1.54686	1.21475	1.37442	7.97363	8.32231	8.14415	8.60297	7.42338	8.35733	8.14018	7.61424	8.80251	8.55018	7.76877	8.16927	8.49442	8.48138	8.43005	8.89749
hsa-miR-6510-5p	0.43115	0.71318	0.142754	0.897544	0.234412	0.448654	0.963142	0.918264	1.05525	0.858536	1.2736	1.20692	1.48346	11.1854	11.263	10.9654	11.5343	10.9722	11.4666	11.1176	10.6117	11.5335	11.6438	11.0902	10.9918	10.8142	11.2979	11.7268	11.5784
hsa-miR-126-3p	0.13434	0.4547	0.739309	0.227982	0.210437	0.899134	0.657604	0.918264	1.65122	2.21258	1.65161	1.00024	0.746462	8.14821	8.87174	9.29394	8.87208	8.43288	6.93422	9.07753	8.31852	9.47507	8.82163	10.0804	8.67862	9.12282	8.5919	9.13337	8.89098
hsa-miR-3121-5p	0.43099	0.71318	0.14641	0.849397	0.7018	0.455805	0.94523	0.922049	1.23026	0.89566	1.27881	1.03946	1.42778	7.00802	7.30699	6.84905	7.36282	7.03397	7.62671	6.36339	7.08302	7.92256	6.91538	7.19251	6.93887	6.41577	7.49085	7.38632	7.21129
hsa-miR-6125	0.63139	0.8475	0.14593	0.726435	0.845244	0.455805	0.899526	0.95461	0.777931	0.923472	0.760105	0.977086	0.823095	15.9472	15.5849	15.8323	15.5515	15.4459	16.6394	15.7563	15.663	15.4081	15.6836	15.6163	16.159	15.7216	15.4891	15.3258	15.8395
hsa-miR-92b-3p	0.13711	0.45761	0.285301	0.249816	0.113696	0.60938	0.681381	0.918264	1.70596	1.73913	1.59256	0.933522	0.91572	11.4086	12.1792	12.207	12.0799	11.1733	10.9205	12.1319	11.9417	12.71	11.8858	12.6104	11.9514	12.059	12.123	12.2342	11.8825
hsa-miR-182-5p	0.13728	0.45761	0.851342	0.460195	0.118521	0.947531	0.787732	0.918264	1.58833	2.19907	1.21126	0.762601	0.550804	10.4685	11.136	11.6054	10.745	10.9415	9.04362	11.4204	10.4854	11.5039	11.4187	11.8388	11.0748	11.9026	10.6628	10.376	11.1962
hsa-let-7f-5p	0.13829	0.45865	0.45756	0.47018	0.137606	0.755198	0.79979	0.918264	2.03352	2.01553	1.60482	0.789184	0.796226	14.1736	15.1976	15.1848	14.8561	14.6444	12.663	15.2135	14.947	15.2724	15.3734	15.142	14.9072	15.5052	15.1856	14.5736	14.809
hsa-miR-335-5p	0.14133	0.4595	0.334348	0.51024	0.243217	0.665323	0.809516	0.918264	2.5308	2.20648	2.03221	0.80299	0.921017	10.4659	11.8055	11.6077	11.489	11.5177	8.28374	11.5963	11.7066	12.157	11.553	12.2522	11.2506	11.3202	11.5739	11.6038	11.2891
hsa-miR-4745-3p	0.51806	0.78371	0.149374	0.736697	0.621408	0.461677	0.904756	0.91877	1.16472	0.974043	1.32624	1.13867	1.36158	7.54354	7.76353	7.5056	7.95088	7.50179	8.09966	7.02916	7.52878	8.25094	7.51087	7.81267	7.5626	7.14152	8.0121	7.87885	7.96169
hsa-miR-4722-3p	0.59372	0.83619	0.150395	0.757547	0.478915	0.461677	0.915716	0.91877	0.756821	0.878689	0.797031	1.05313	0.907068	7.97701	7.57503	7.79043	7.64972	7.57002	8.10056	8.26045	7.45377	7.70076	7.57058	7.59591	8.29045	7.48495	7.44732	7.85171	7.65012
hsa-miR-324-5p	0.23828	0.55394	0.570773	0.0685751	0.147424	0.817813	0.461832	0.918264	1.30891	1.58693	1.41062	1.07771	0.888901	9.46874	9.8571	10.135	9.96507	9.6225	8.96788	9.81583	9.85367	9.80258	9.91507	10.4739	9.97221	9.95883	9.8991	10.2579	9.73824
hsa-miR-1247-3p	0.14459	0.46778	0.36784	0.167715	0.0888642	0.697146	0.600915	0.918264	0.888924	0.608217	0.916318	1.03082	1.50656	7.8045	7.63463	7.08716	7.67842	7.88793	8.144	7.38156	7.3112	7.82545	7.76723	7.60715	6.95598	6.69834	7.72711	7.72798	7.58016
hsa-miR-148a-3p	0.14809	0.47446	0.413455	0.441311	0.0976275	0.729805	0.778783	0.918264	1.75528	1.73348	1.44963	0.825871	0.836257	8.90845	9.72015	9.70212	9.44414	9.42229	7.84644	9.45662	9.53313	9.9448	9.68252	9.86783	9.48496	9.75358	9.51959	9.22458	9.58824
hsa-miR-205-3p	0.27617	0.59959	0.158644	0.848919	0.623204	0.475565	0.94523	0.91877	0.543516	0.80572	0.600569	1.10497	0.745382	9.24443	8.36483	8.93278	8.50884	10.0621	8.57754	9.0937	9.71472	7.42423	7.95553	8.82958	9.24368	8.72509	8.98046	8.62185	7.9242
hsa-miR-877-5p	0.30952	0.62663	0.156917	0.739013	0.954736	0.475565	0.904914	0.978425	1.56628	1.11833	1.69347	1.0812	1.51428	6.675	7.32234	6.83635	7.43498	5.83901	7.27423	6.91176	6.80497	8.00282	7.15923	7.86965	5.6532	6.9862	7.50763	7.38368	7.41362
hsa-miR-5096	0.41806	0.70659	0.159242	0.390658	0.373067	0.475565	0.75034	0.918264	1.08769	0.761941	1.09636	1.00797	1.4389	12.8822	13.0035	12.4899	13.0149	13.1043	13.3481	12.1942	13.049	13.2117	12.7497	12.7226	12.6002	12.1471	13.1826	12.9576	12.9045
hsa-miR-412	0.42915	0.71318	0.158587	0.867205	0.891007	0.475565	0.95348	0.961448	1.33598	0.935777	1.33014	0.995635	1.42143	7.39597	7.81386	7.3002	7.80755	7.55762	7.9569	6.67337	7.79018	8.16366	7.48774	8.13361	7.26735	6.49965	7.78982	7.79177	7.84106
hsa-miR-4459	0.55723	0.8114	0.158867	0.868245	0.246155	0.475565	0.95348	0.918264	1.04194	0.88389	1.23232	1.18272	1.3942	13.4659	13.5251	13.2878	13.7673	13.2052	13.8666	13.3258	13.0103	13.7289	13.8362	13.2051	13.2443	13.4141	13.6779	13.7455	13.8783
hsa-miR-374b-5p	0.29411	0.62035	0.160714	0.71659	0.186861	0.477797	0.895614	0.918264	1.56441	1.16547	1.19538	0.764105	1.02566	7.90926	8.55488	8.13017	8.16672	8.13929	7.46869	8.11978	8.23356	8.68198	8.74909	8.55592	7.78176	8.05283	8.61297	7.92064	7.96655
hsa-miR-6723-5p	0.39852	0.69976	0.163893	0.945338	0.527939	0.485066	0.976428	0.91877	0.65077	0.888025	0.753641	1.15808	0.848671	8.48498	7.8652	8.31365	8.07693	8.50847	8.55778	8.38868	8.58392	7.50398	7.50768	7.50353	8.56075	8.87666	7.80902	7.96103	8.46073
hsa-miR-4297	0.54523	0.79967	0.1661	0.932104	0.44274	0.4894	0.974942	0.918264	1.09324	0.886028	1.20517	1.10238	1.36019	7.20922	7.33783	7.03465	7.47846	7.15029	7.67843	6.79895	7.04647	7.83078	7.13623	7.17511	7.10079	6.82804	7.24514	7.58809	7.60213
hsa-miR-1972	0.30137	0.62106	0.166887	0.351442	0.31072	0.489534	0.750054	0.918264	1.06961	0.985053	1.47236	1.37654	1.4947	8.36604	8.46313	8.34431	8.92417	8.02677	8.82392	8.24743	8.64206	8.35104	8.39627	8.11734	8.0371	8.87849	8.46173	9.00171	9.30908
hsa-miR-574-3p	0.23166	0.55394	0.936434	0.0841903	0.281278	0.975954	0.491574	0.918264	1.1959	1.68429	1.37438	1.14924	0.815999	11.0154	11.2735	11.7676	11.4742	10.8629	10.4675	11.7158	10.8118	11.6391	11.3696	12.0526	11.4687	11.7814	11.3342	11.5746	11.5138
hsa-miR-718	0.26564	0.58217	0.60282	0.0801478	0.283797	0.83937	0.491574	0.918264	0.795058	0.653542	0.707842	0.890302	1.08309	7.88086	7.54999	7.26721	7.38236	8.29881	7.88159	7.46218	7.54046	7.69239	7.41712	6.84892	7.80427	7.14843	7.20721	7.48514	7.45471
hsa-miR-4442	0.46892	0.74217	0.870828	0.0827132	0.0250552	0.953145	0.491574	0.918264	0.828014	0.715745	0.838881	1.01312	1.17204	10.8115	10.5392	10.329	10.5581	10.9068	11.0045	10.5232	10.572	10.4565	10.5892	10.3117	10.3327	10.3428	10.3896	10.7325	10.5521
hsa-miR-99b-3p	0.50673	0.77418	0.984636	0.0816415	0.59635	0.995191	0.491574	0.91877	0.93288	1.17429	1.25556	1.34589	1.0692	8.52827	8.42804	8.76007	8.8566	8.76814	8.41543	8.40126	8.6588	8.23958	8.38573	8.99636	8.64513	8.63871	8.57865	9.42231	8.56884
hsa-miR-4436b-5p	0.57287	0.81702	0.41705	0.0822686	0.943653	0.731086	0.491574	0.975258	0.909442	0.809897	0.74574	0.819997	0.920783	9.9925	9.85555	9.68831	9.56924	9.71596	10.4237	9.83779	9.85267	9.99108	9.7229	9.59494	10.0136	9.45638	9.37205	9.85963	9.47604
hsa-miR-15a-5p	0.1582	0.49222	0.804159	0.217478	0.134282	0.925247	0.657604	0.918264	1.51458	1.95	1.44713	0.95547	0.742121	13.8155	14.4145	14.779	14.3487	14.1948	12.8611	14.3907	14.457	14.708	14.0783	15.3867	14.3955	14.5548	14.2118	14.6661	14.1683
hsa-miR-195-5p	0.15853	0.49222	0.295205	0.775912	0.165209	0.622476	0.924811	0.918264	2.03301	1.61899	1.48154	0.728743	0.915102	8.28284	9.30646	8.97793	8.84994	9.00219	6.96641	8.8799	8.98711	9.59035	9.34191	9.35347	8.52835	9.05199	8.67536	8.59414	9.28031
hsa-miR-584-5p	0.15936	0.49222	0.236811	0.564011	0.188129	0.581024	0.828242	0.918264	1.92187	1.62841	1.5935	0.82914	0.978562	8.78162	9.72414	9.48509	9.45382	8.82637	8.41179	9.10671	9.31603	10.5356	9.32073	10.3667	9.0433	9.04531	9.56255	9.81187	8.98705
hsa-miR-192-5p	0.16065	0.49222	0.246507	0.48447	0.0499974	0.593775	0.802125	0.918264	1.64376	1.51721	1.36835	0.832451	0.901888	8.42399	9.14099	9.02541	8.87643	8.41809	8.37735	8.47654	8.777	9.52712	9.11885	9.58884	8.69831	8.78908	8.88956	9.06584	8.67388
hsa-miR-373-5p	0.16076	0.49222	0.31873	0.146294	0.184341	0.645625	0.592592	0.918264	0.948244	0.607085	0.91556	0.965532	1.50812	8.10448	8.02781	7.38446	7.97721	8.51795	8.2755	7.52	8.13918	8.34555	7.59872	7.74913	7.33544	7.0688	8.05984	8.22934	7.64245
hsa-miR-99a-5p	0.16109	0.49222	0.614359	0.690565	0.102827	0.842987	0.88328	0.918264	1.87991	1.81763	1.31177	0.69778	0.72169	10.0859	10.9966	10.948	10.4774	10.6476	8.69272	10.9175	10.6729	11.2486	11.0684	11.2757	10.6406	10.9278	10.556	10.3498	10.5266
hsa-miR-3184-5p	0.67385	0.86855	0.168933	0.965362	0.355724	0.493343	0.987812	0.918264	1.0546	0.900015	1.16312	1.10289	1.29233	8.53964	8.61634	8.38766	8.75764	8.29321	8.80779	8.51792	8.6806	8.41315	8.75527	8.25798	8.20455	8.70044	8.51862	8.6515	9.10278
hsa-miR-28-5p	0.16389	0.49544	0.482462	0.592601	0.117953	0.760745	0.835717	0.918264	1.87485	1.78326	1.41865	0.756673	0.795538	9.18166	10.0884	10.0162	9.68618	9.5244	8.09331	9.92728	9.69849	10.1551	10.4117	10.148	9.51523	10.3854	9.41964	9.38002	10.2589
hsa-miR-146b-5p	0.16439	0.49544	0.928613	0.258231	0.161233	0.972832	0.681381	0.918264	1.46539	1.93734	1.38428	0.944652	0.714528	7.36553	7.91681	8.3196	7.83466	7.89349	6.5625	7.64059	7.51075	8.68651	7.55317	8.87895	8.10855	7.9713	8.00138	8.14039	7.36223
hsa-miR-214-3p	0.19356	0.51629	0.17385	0.662615	0.177356	0.50023	0.867711	0.918264	1.01635	0.70859	1.21237	1.19287	1.71096	7.54662	7.57002	7.04964	7.82445	7.73453	7.92601	6.97932	7.39602	7.71223	7.60179	7.46119	7.442	6.24575	7.95036	7.8231	7.6999
hsa-miR-129-5p	0.31418	0.63219	0.174179	0.261196	0.707665	0.50023	0.681381	0.922049	1.20419	0.752912	1.05021	0.872128	1.39486	8.40164	8.6697	7.99219	8.47231	8.72127	8.71987	7.76377	8.60367	9.20746	8.19798	8.36751	7.9561	7.65298	8.57486	8.79802	8.04405
hsa-miR-1236-3p	0.52886	0.78792	0.174323	0.646721	0.41189	0.50023	0.862295	0.918264	1.08228	0.836928	1.13962	1.05298	1.36167	7.46293	7.577	7.20611	7.65148	7.12686	8.07122	7.19073	7.45149	7.83536	7.44416	7.58917	7.08552	6.94363	7.65921	7.6494	7.64583
hsa-miR-2392	0.65794	0.8633	0.175204	0.141469	0.867634	0.500583	0.592592	0.961448	1.14493	0.888513	0.986276	0.861428	1.11003	7.47401	7.66927	7.30348	7.45407	7.59365	7.60779	7.22059	7.58912	7.53199	7.88671	7.0075	7.38867	7.51426	7.39535	7.296	7.67087
hsa-miR-1229-5p	0.61222	0.8475	0.425499	0.0926862	0.959439	0.735155	0.501417	0.978425	0.908827	0.814864	0.752874	0.828402	0.923926	11.1326	10.9947	10.8372	10.7231	11.0033	11.5741	10.8203	11.3613	10.9072	10.7155	10.6452	10.9305	10.9359	10.6407	10.8597	10.6688
hsa-miR-4306	0.16797	0.50164	0.408241	0.149332	0.268781	0.728213	0.592592	0.918264	1.53603	1.79006	1.67823	1.09257	0.937523	9.67646	10.2957	10.5165	10.4234	10.1401	8.54823	10.341	10.2896	10.1562	10.4412	10.3946	10.3446	10.8102	10.2813	10.4055	10.5834
hsa-miR-181b-5p	0.16891	0.50217	0.717953	0.296506	0.106598	0.890276	0.703873	0.918264	1.58224	1.86842	1.40458	0.887721	0.75175	13.4832	14.1452	14.3851	13.9734	13.5259	12.7106	14.2133	13.7525	14.6316	14.0514	14.5665	14.0733	14.5154	13.4619	14.3228	14.1354
hsa-miR-125a-5p	0.17004	0.50325	0.869573	0.392806	0.0676319	0.953145	0.75034	0.918264	1.42353	1.79964	1.1712	0.822741	0.650797	13.9267	14.4362	14.7744	14.1547	14.1743	12.995	14.6108	14.1584	14.7935	14.3566	14.9776	14.5124	14.8332	14.1493	14.1841	14.1306
hsa-miR-365b-3p	0.17152	0.50402	0.279456	0.559829	0.167416	0.604775	0.828242	0.918264	1.89963	1.65533	1.54541	0.813533	0.9336	10.1302	11.0559	10.8573	10.7582	10.5426	9.17378	10.6743	10.7532	11.594	10.8206	11.5455	10.3531	10.6734	10.8008	10.9985	10.4754
hsa-miR-30a-5p	0.17182	0.50402	0.940882	0.187305	0.290366	0.977924	0.63072	0.918264	1.45861	2.24611	1.61188	1.10507	0.717629	11.8726	12.4172	13.04	12.5614	12.6507	10.2634	12.7038	12.9015	12.1154	12.2347	13.4507	13.0548	12.6147	12.7043	12.8581	12.1217
hsa-miR-130a-3p	0.1743	0.5061	0.56036	0.24911	0.395887	0.812931	0.681381	0.918264	0.466921	1.18002	1.37078	2.93578	1.16166	14.0369	12.9381	14.2757	14.4919	14.4566	13.0701	14.5839	14.682	10.5882	13.5441	12.993	14.8291	15.0048	14.138	14.6873	14.6502
hsa-miR-15b-5p	0.17784	0.5061	0.641894	0.93784	0.0361065	0.85803	0.9763	0.918264	1.64971	1.47263	1.08605	0.658329	0.737492	14.468	15.1903	15.0264	14.5871	14.4582	13.8757	15.0702	14.8288	15.6939	15.0482	15.1298	14.7314	15.218	14.4797	14.5524	14.7293
hsa-miR-29c-3p	0.1791	0.5061	0.193726	0.659822	0.305521	0.521874	0.867495	0.918264	2.08288	1.57546	1.73112	0.831117	1.0988	10.2514	11.31	10.9072	11.0431	11.0156	8.69911	11.0396	10.9196	11.3101	11.7003	11.0811	10.4714	11.1691	11.0515	10.9268	11.1511
hsa-miR-4440	0.1802	0.5061	0.616497	0.0972373	0.370111	0.844165	0.513413	0.918264	0.747878	0.576919	0.626369	0.837528	1.08571	8.55422	8.1351	7.76066	7.87931	8.9517	9.15667	7.5543	8.53902	8.10088	7.76539	7.97478	7.73209	7.57512	8.02609	7.80525	7.80658
hsa-miR-103b	0.34032	0.6466	0.179125	0.192937	0.489041	0.506542	0.633525	0.91877	1.35784	1.35079	1.49366	1.10002	1.10577	7.55116	7.99247	7.98496	8.13001	8.04854	7.06912	7.53581	7.80542	8.10637	8.06564	8.39792	7.62734	7.92962	8.01815	8.48005	7.89183
hsa-miR-16-2-3p	0.38094	0.67781	0.179592	0.50583	0.422379	0.506542	0.809516	0.918264	1.47307	1.2969	1.43106	0.971484	1.10345	8.03827	8.5971	8.41334	8.55536	8.14976	7.36776	8.59729	8.46557	8.82253	8.50318	8.83852	7.88053	8.52097	8.77556	8.57151	8.319
hsa-miR-204-3p	0.18591	0.51236	0.182267	0.113468	0.142146	0.508518	0.55473	0.918264	0.672131	0.643221	0.648783	0.965262	1.00865	10.3202	9.74705	9.68362	9.69604	10.5588	10.5005	9.90145	9.8304	9.29165	10.1191	9.54756	9.81699	9.68631	9.95863	9.49542	9.63406
hsa-miR-4725-3p	0.25046	0.56805	0.182604	0.207176	0.380995	0.508518	0.648794	0.918264	0.676875	0.686846	0.633914	0.93653	0.922934	9.20306	8.64002	8.66112	8.54541	9.24031	9.6229	8.74595	9.08573	8.07505	8.75927	8.24626	8.75515	8.98194	8.59364	8.24027	8.80234
hsa-miR-629-3p	0.49679	0.76788	0.182216	0.494927	0.537986	0.508518	0.808543	0.91877	1.12393	0.810718	1.1142	0.991342	1.37434	9.06945	9.23801	8.76673	9.22547	9.30305	9.44461	8.4607	9.15975	9.52273	9.03155	9.19599	8.68371	8.42048	9.30425	9.50705	8.8651
hsa-miR-25-5p	0.39527	0.69753	0.183968	0.502622	0.626512	0.510163	0.809516	0.91877	1.45773	0.969997	1.1535	0.791303	1.18918	7.60599	8.14971	7.56205	7.81202	7.96417	7.76543	7.08839	8.28324	8.39341	7.77249	8.25288	7.27179	7.16147	8.22245	8.03057	7.18302
hsa-miR-4449	0.37747	0.67627	0.580937	0.0959686	0.746158	0.821024	0.5108	0.926676	1.03348	0.723386	0.826834	NA	NA	7.18269	7.2302	6.71553	6.90836	7.12742	7.84993	6.57073	6.95223	7.69276	7.0456	6.72411	6.81464	6.60783	6.79675	7.05785	6.87048
hsa-miR-200b-5p	0.18386	0.51236	0.472141	0.209731	0.233613	0.760745	0.648794	0.918264	1.11086	1.74586	1.13866	1.02502	0.652205	7.19178	7.34346	7.99571	7.37911	7.50343	7.06877	7.00315	7.3249	8.02727	6.6782	8.64613	7.3826	7.95841	7.66105	7.53326	6.94302
hsa-miR-34a	0.18816	0.51236	0.714742	0.123047	0.527478	0.888627	0.57057	0.91877	0.737061	1.34005	1.46547	1.98826	1.09359	10.1386	9.69843	10.5609	10.6899	10.2691	9.59852	10.5481	10.8025	8.37764	9.91518	9.81597	10.7563	11.1103	10.5058	10.7822	10.7818
hsa-miR-378c	0.1887	0.51236	0.26354	0.12811	0.670578	0.604775	0.572598	0.91877	1.44905	1.61587	1.90241	1.31286	1.17732	10.6542	11.1893	11.3465	11.582	10.777	9.8823	11.3033	11.8753	10.2008	11.4919	11.4506	11.3252	11.2637	11.5754	11.8842	11.2865
hsa-miR-5006-5p	0.41759	0.70659	0.187403	0.618053	0.364873	0.514008	0.843903	0.918264	1.07833	0.924606	1.39004	1.28906	1.50338	10.5531	10.6619	10.44	11.0283	9.9935	10.9123	10.7536	9.88635	10.9944	11.105	10.3359	10.6243	10.3599	10.9123	11.0801	11.0923
hsa-miR-4757-5p	0.4788	0.7524	0.187691	0.621419	0.916777	0.514008	0.843903	0.961448	1.28499	0.887497	1.19082	0.926717	1.34177	6.99355	7.35531	6.82137	7.24551	6.80323	7.7821	6.39532	7.19204	7.81572	7.05816	7.34918	6.88319	6.23173	7.14763	7.49669	7.0922
hsa-miR-183-5p	0.19271	0.51629	0.835353	0.55613	0.0720319	0.940841	0.828242	0.918264	1.56385	1.71682	1.2041	0.769956	0.701354	10.4715	11.1166	11.2513	10.7395	10.5785	9.81459	11.0214	10.7258	11.7282	10.8959	11.7658	10.8733	11.1147	10.6893	11.0131	10.5161
hsa-miR-500a-5p	0.19499	0.51629	0.417256	0.257047	0.150274	0.731086	0.681381	0.918264	1.53919	1.64711	1.46635	0.952674	0.890254	7.86653	8.4887	8.58647	8.41875	7.72829	7.73402	8.13728	8.28926	9.07938	8.09746	9.21797	8.12781	8.41362	8.08145	8.66844	8.50636
hsa-miR-1255b-2-3p	0.19511	0.51629	0.466406	0.243516	0.27396	0.760679	0.68102	0.918264	0.910508	0.56601	0.891614	0.979249	1.57526	7.36597	7.23071	6.54487	7.20046	7.24184	8.14708	6.70899	6.90955	7.58696	7.19564	7.38085	6.49654	5.75722	7.23817	7.38189	6.98133
hsa-miR-30d-5p	0.19557	0.51629	0.666312	0.36381	0.131407	0.865756	0.750054	0.918264	1.63675	1.85854	1.41774	0.866194	0.762828	13.2961	14.0069	14.1902	13.7997	13.8027	12.0152	14.0703	14.0258	13.9214	14.0736	14.3414	13.9801	14.2492	13.8154	13.8528	13.7307
hsa-miR-4747-3p	0.49648	0.76788	0.189361	0.710215	0.606582	0.51644	0.891145	0.91877	1.15779	0.851667	1.1962	1.03317	1.40454	7.22528	7.43666	6.99364	7.48374	7.03715	7.98855	6.65015	7.38747	7.93725	6.98525	7.16291	7.11992	6.6981	7.44024	7.6777	7.33328
hsa-miR-1281	0.82379	0.93509	0.190517	0.581497	0.652049	0.517453	0.835717	0.91877	0.849971	0.912874	0.844565	0.993639	0.925171	8.5206	8.28608	8.38908	8.27688	8.30376	8.98969	8.26834	8.23038	8.33854	8.28933	8.20616	8.53289	8.4282	8.28133	8.31314	8.23616
hsa-let-7d-5p	0.19771	0.51988	0.304013	0.66898	0.137353	0.627917	0.87431	0.918264	1.84583	1.58407	1.43309	0.77639	0.904688	14.1322	15.0165	14.7958	14.6513	14.5563	12.9945	14.8457	14.8591	15.303	14.8873	15.1523	14.5754	14.6597	14.7082	14.648	14.5978
hsa-miR-4436b-3p	0.1995	0.52042	0.478484	0.754094	0.145031	0.760745	0.914893	0.918264	0.816466	0.610687	1.11987	1.37161	1.83379	7.58012	7.28759	6.86863	7.74346	7.35606	8.20108	7.18323	6.14027	7.60428	8.11822	7.19986	6.53884	6.86718	7.97699	7.37115	7.88224
hsa-miR-598	0.40865	0.69976	0.192724	0.158712	0.742015	0.521301	0.592592	0.926676	1.13986	0.788189	0.984547	0.863744	1.24913	7.24456	7.43342	6.90118	7.2221	7.20174	7.33703	7.19493	7.14964	7.97083	7.17979	7.29037	6.82274	6.59042	6.89174	7.45269	7.32186
hsa-miR-151a-5p	0.20225	0.52552	0.562075	0.360334	0.231352	0.812931	0.750054	0.918264	1.84916	2.083	1.67859	0.907761	0.805853	12.5817	13.4686	13.6404	13.329	12.7927	11.178	13.7746	12.7735	13.7482	13.8842	13.87	12.9781	14.0732	12.9254	13.3669	13.6948
hsa-miR-625-5p	0.20384	0.52594	0.859253	0.111569	0.535682	0.951522	0.553649	0.91877	0.811701	1.31459	1.48108	1.82466	1.12664	8.38719	8.08621	8.7818	8.95384	8.55775	7.52791	9.07591	8.62938	7.36193	8.26732	8.3436	8.56899	9.43282	8.37598	9.22303	9.26251
hsa-miR-17-3p	0.20441	0.52594	0.965126	0.21135	0.372671	0.986875	0.648794	0.918264	0.68139	1.16134	1.64894	2.41996	1.41986	10.1003	9.5469	10.3161	10.8219	9.96652	10.0606	10.2739	11.1705	7.76632	9.70387	9.33552	10.8762	10.7366	10.5491	11.1672	10.7493
hsa-miR-381-5p	0.35039	0.65328	0.196077	0.321328	0.200524	0.52606	0.727753	0.918264	1.00909	0.731544	1.04837	1.03892	1.43309	8.54494	8.558	8.09395	8.61308	8.70643	8.92033	8.00805	8.44816	8.84726	8.37857	8.41264	7.81422	8.05499	8.63129	8.74247	8.46548
hsa-miR-4298	0.20792	0.52815	0.2047	0.2459	0.905362	0.536561	0.681381	0.961448	1.44007	1.38588	2.15161	1.4941	1.55253	12.039	12.5651	12.5098	13.1444	10.6126	12.9667	12.5375	11.6316	13.2541	12.8096	12.8161	12.5147	12.1985	13.0732	13.3457	13.0141
hsa-miR-590-5p	0.20886	0.52815	0.233165	0.884846	0.27652	0.574212	0.95914	0.918264	2.03744	1.46246	1.52295	0.747483	1.04136	8.45845	9.4852	9.00684	9.06532	9.11089	7.59094	8.67351	9.48589	10.2313	8.73838	9.87909	8.55001	8.59143	9.47309	9.32992	8.39294
hsa-miR-106a-5p	0.2097	0.52824	0.3189	0.334415	0.277385	0.645625	0.735713	0.918264	1.77971	1.76505	1.71876	0.965757	0.973775	14.5243	15.3559	15.344	15.3056	15.1211	13.1683	15.2833	14.9773	15.4074	15.683	15.2618	15.1657	15.6044	14.9751	15.3259	15.6158
hsa-miR-181c-5p	0.50079	0.77062	0.834722	0.101939	0.527799	0.940841	0.52976	0.91877	1.05861	1.35891	1.21772	1.15029	0.896098	7.50985	7.59202	7.9523	7.79403	7.64076	7.21627	7.67252	7.1538	7.61506	8.00721	7.95585	7.56566	8.33537	7.68023	7.82575	7.87609
hsa-miR-34c-5p	0.21202	0.53009	0.792753	0.385282	0.199342	0.924412	0.750054	0.918264	0.620547	0.883508	1.21201	1.95313	1.37181	7.14465	6.45626	6.96597	7.42205	7.75984	6.31646	7.35766	7.41271	6.20927	5.74681	6.05953	7.15324	7.68513	7.19959	7.4963	7.57026
hsa-miR-454-5p	0.31726	0.63646	0.847905	0.103335	0.822364	0.947531	0.532821	0.952359	1.09109	0.737511	0.732514	0.671359	0.993225	8.57638	8.70215	8.13712	8.12731	8.87743	9.16715	7.68456	8.56321	9.09167	8.45158	8.58505	8.24682	7.57948	8.26312	8.20705	7.91175
hsa-miR-98-5p	0.23933	0.55394	0.199762	0.996736	0.331146	0.533776	0.998248	0.918264	1.9447	1.32518	1.45816	0.749814	1.10035	9.44027	10.3998	9.84646	9.98442	10.081	8.04783	10.192	10.2443	10.4518	10.5033	9.96045	9.5833	9.99562	10.3551	9.31262	10.2855
hsa-miR-664a-3p	0.34461	0.64693	0.204772	0.107219	0.605813	0.536561	0.544344	0.91877	0.901622	0.855891	0.671413	0.744672	0.784461	8.52426	8.37486	8.29976	7.94953	8.04038	8.8242	8.70821	7.90575	8.75883	8.45999	8.22125	8.24033	8.4377	7.69298	8.09874	8.05688
hsa-miR-3605-3p	0.56106	0.8114	0.201873	0.808859	0.745428	0.536561	0.93349	0.926676	1.19444	0.900464	1.21758	1.01937	1.35217	7.03447	7.29081	6.88321	7.31848	6.89298	7.63253	6.57789	7.1973	7.80768	6.86745	7.28431	6.84389	6.52142	7.2607	7.78896	6.90578
hsa-miR-9-5p	0.3485	0.65159	0.206407	0.425099	0.399027	0.538453	0.772907	0.918264	1.48712	1.01163	1.09561	0.736732	1.08302	7.502	8.07452	7.51868	7.63373	7.80191	7.07457	7.62952	8.17347	8.45661	7.59349	7.90302	7.20456	7.44844	8.09214	7.81061	6.99846
hsa-miR-708-3p	0.33575	0.6466	0.207274	0.694908	0.286261	0.538586	0.887117	0.918264	1.04038	0.880763	1.36779	1.3147	1.55296	7.224	7.28111	7.04082	7.67584	7.70523	7.14261	6.82416	8.01931	6.69567	7.12836	7.14304	6.85969	7.11974	7.80398	7.8618	7.36176
hsa-miR-20b-5p	0.23855	0.55394	0.208243	0.532596	0.544301	0.538981	0.821293	0.91877	2.06002	1.60136	2.05787	0.998956	1.28508	10.8854	11.928	11.5647	11.9265	11.7993	8.97614	11.8807	11.4369	11.7499	12.5973	11.7983	10.9922	11.9036	11.8119	11.6484	12.3192
hsa-miR-4514	0.2587	0.57488	0.210597	0.201834	0.36047	0.540832	0.639916	0.918264	1.0637	0.685683	0.993612	0.934107	1.44908	8.00585	8.09495	7.46147	7.99661	8.33	8.31661	7.37095	8.25457	8.20673	7.82354	8.00895	7.40882	6.96664	8.12562	7.92845	7.93576
hsa-miR-6504-3p	0.22262	0.54494	0.212824	0.602072	0.144954	0.54292	0.835717	0.918264	0.974563	0.848802	1.38309	1.41919	1.62946	7.35218	7.31501	7.11568	7.82008	7.2906	7.90186	6.86408	7.48223	7.56004	6.90275	7.36406	7.11844	6.86454	7.90951	8.17907	7.37166
hsa-miR-503-5p	0.4771	0.75152	0.213055	0.435537	0.413014	0.54292	0.778783	0.918264	0.929602	1.29773	0.922614	0.992482	0.710946	10.7153	10.61	11.0913	10.5991	11.0295	10.0779	11.0385	10.6958	10.7156	10.4185	11.5612	11.0359	10.6768	10.595	10.8926	10.3097
hsa-miR-3190-5p	0.22087	0.54494	0.828603	0.198317	0.211982	0.938041	0.639916	0.918264	0.804513	0.58029	0.789705	0.981594	1.36088	7.64465	7.33083	6.85949	7.30403	7.7203	8.33952	6.87412	7.13477	7.79806	7.05967	7.32826	6.5883	6.66191	7.09797	7.56098	7.25315
hsa-miR-320a	0.22371	0.54494	0.906364	0.28005	0.0320645	0.9691	0.697271	0.918264	1.33878	1.62619	1.16884	0.873062	0.718762	13.4561	13.8771	14.1576	13.6812	13.5429	12.9865	13.839	13.7974	14.1722	13.6616	14.4821	13.9645	14.0262	13.5654	13.8519	13.6264
hsa-let-7e-5p	0.22397	0.54494	0.70398	0.52594	0.123334	0.882611	0.821293	0.918264	1.6594	1.77932	1.31332	0.791446	0.738102	12.542	13.2726	13.3733	12.9352	12.6797	11.6772	13.269	13.0721	13.8266	12.9191	14.0374	12.9315	13.1509	13.0891	13.2178	12.4986
hsa-miR-26b-5p	0.22458	0.54494	0.302665	0.661888	0.340939	0.627917	0.867711	0.918264	2.43471	1.85724	1.92077	0.788909	1.0342	10.1499	11.4336	11.043	11.0916	11.3963	7.96527	11.0881	11.4506	11.6693	11.181	11.9791	10.6939	10.4561	11.3889	11.117	10.7688
hsa-miR-6716-3p	0.22882	0.54952	0.697997	0.145482	0.488008	0.880927	0.592592	0.91877	0.917429	0.551778	0.738596	0.805072	1.33858	8.84388	8.71955	7.98604	8.40674	9.41899	9.48278	7.62988	9.21216	8.58375	8.36275	8.65191	7.53053	7.77568	8.58218	8.49123	8.14682
hsa-miR-378d	0.36392	0.66535	0.217842	0.482743	0.770089	0.550864	0.802125	0.935165	1.29593	1.11376	1.69451	1.30756	1.52144	7.97893	8.35292	8.13436	8.7398	8.62508	6.89347	8.41825	9.13624	7.28164	8.64089	8.14098	8.04263	8.21948	8.77693	8.70558	8.73691
hsa-miR-4755-5p	0.61762	0.8475	0.217473	0.940794	0.77464	0.550864	0.976428	0.936266	1.18616	0.939447	1.23559	1.04167	1.31523	7.16394	7.41024	7.07382	7.46913	6.97752	7.84682	6.66747	7.1686	7.92813	7.134	7.35181	7.2379	6.63175	7.42355	7.68916	7.29469
hsa-miR-21-5p	0.23288	0.55394	0.490138	0.340719	0.337233	0.767595	0.739718	0.918264	1.90695	2.1211	1.89503	0.99375	0.89342	14.5759	15.5072	15.6607	15.4982	15.1858	12.8378	15.7042	15.416	16.3106	14.795	16.0524	15.3318	15.5979	15.8463	15.8618	14.7864
hsa-miR-885-3p	0.23856	0.55394	0.232973	0.156039	0.681445	0.574212	0.592592	0.91877	0.722257	0.685932	0.58493	0.809864	0.852753	8.66726	8.19784	8.1234	7.8936	9.03629	8.8643	8.10119	8.93797	7.98444	7.67112	7.75611	8.40274	8.21134	8.3857	7.60757	7.68752
hsa-miR-181a-2-3p	0.24109	0.55442	0.698068	0.219657	0.237698	0.880927	0.657604	0.918264	1.42327	1.73425	1.45111	1.01956	0.83674	7.70371	8.21291	8.49801	8.24086	7.58736	7.1311	8.39266	7.44998	8.65739	8.53137	8.83584	7.94825	8.70995	8.28339	8.32688	8.11233
hsa-miR-5100	0.3916	0.69291	0.221654	0.654566	0.603806	0.556243	0.865758	0.91877	0.595349	0.973427	0.789794	1.32661	0.811354	14.9856	14.2375	14.9468	14.6452	14.4356	16.3904	14.131	14.8935	13.7931	14.0258	14.5251	15.2804	15.0349	14.2751	14.8258	14.8347
hsa-miR-340-5p	0.2873	0.61764	0.222533	0.538873	0.106721	0.556333	0.828242	0.918264	1.51725	1.14689	1.09977	0.724846	0.958917	7.7815	8.38296	7.97923	7.9187	8.24902	7.22815	7.86733	8.21076	8.47381	8.4643	8.11702	7.73506	8.0856	7.98904	7.64176	8.12532
hsa-miR-3652	0.69604	0.8767	0.511139	0.116077	0.265811	0.775521	0.558276	0.918264	0.960766	0.788517	0.914671	0.952023	1.15999	10.2754	10.2176	9.9326	10.1467	10.0712	10.6624	10.0926	10.1205	10.3431	10.1894	9.86365	10.0174	9.91677	10.3283	10.0251	10.0867
hsa-miR-4753-3p	0.56183	0.8114	0.224223	0.877928	0.792789	0.558441	0.95914	0.944341	1.22109	0.913494	1.25089	1.02441	1.36935	7.07329	7.36146	6.94276	7.39625	6.90288	7.92466	6.39234	7.1045	7.87577	7.10411	7.20371	6.99533	6.62925	7.48544	7.77997	6.92335
hsa-miR-320b	0.24748	0.56505	0.762972	0.133331	0.0845174	0.913693	0.58277	0.918264	1.34053	1.63103	1.32753	0.9903	0.813924	13.8893	14.3121	14.595	14.298	13.7332	13.5573	14.3772	14.2218	14.6466	14.0677	14.8444	14.4034	14.5373	14.1902	14.5977	14.106
hsa-miR-148b-3p	0.24828	0.56505	0.506949	0.404503	0.150995	0.770936	0.759147	0.918264	1.5906	1.65379	1.39978	0.88003	0.846405	9.80791	10.4775	10.5337	10.2931	9.7161	9.35195	10.3557	10.2705	11.1172	10.0447	11.1699	10.1832	10.248	10.3913	10.5253	9.96278
hsa-miR-141-3p	0.3781	0.67627	0.580691	0.119746	0.855508	0.821024	0.568578	0.95461	0.931755	1.44444	1.24792	1.33932	0.863944	14.0153	13.9133	14.5458	14.3348	14.2177	13.6372	14.1909	14.664	12.8494	14.2265	14.5496	14.6065	14.4813	14.505	14.2656	14.2338
hsa-miR-6069	0.59872	0.83897	0.229234	1	0.523315	0.568776	1	0.91877	1.09973	0.897116	1.22619	1.11499	1.36681	7.71913	7.85628	7.56249	8.01331	7.39197	8.41586	7.34955	7.67064	8.37214	7.52607	7.78141	7.49577	7.4103	7.81876	8.26957	7.95159
hsa-miR-4686	0.34364	0.64693	0.875318	0.122276	0.412227	0.956473	0.57057	0.918264	0.842811	0.654508	0.736817	0.874238	1.12576	8.03972	7.793	7.4282	7.5991	8.21445	8.45703	7.44767	7.9596	8.09029	7.3291	7.68909	7.73113	6.86438	7.69318	7.63252	7.47159
hsa-miR-362-5p	0.3274	0.64445	0.395323	0.126903	0.173962	0.719022	0.572598	0.918264	1.32753	1.45995	1.37523	1.03593	0.94197	8.3187	8.72744	8.86462	8.77837	8.37961	8.10783	8.46865	8.58768	8.94275	8.6519	9.1887	8.4962	8.90895	8.53175	9.21119	8.59217
hsa-miR-1228-3p	0.4223	0.70741	0.676389	0.129268	0.100059	0.872013	0.572598	0.918264	0.807026	0.708698	0.805788	0.998467	1.137	8.57117	8.26186	8.07441	8.25964	8.51677	8.8599	8.33684	8.15465	8.36636	8.26456	7.72998	8.28205	8.21121	8.02394	8.405	8.34999
hsa-miR-221-3p	0.43015	0.71318	0.772187	0.128551	0.598526	0.915919	0.572598	0.91877	0.860313	1.22054	1.27829	1.48584	1.04732	15.3497	15.1326	15.6372	15.7039	15.4461	14.8463	15.7566	15.133	14.5821	15.6827	15.2627	15.927	15.7218	15.1683	15.8751	16.0682
hsa-miR-4436a	0.25624	0.57488	0.275945	0.380462	0.290467	0.604775	0.750054	0.918264	1.00887	0.65949	1.04885	1.03963	1.59039	7.43548	7.44823	6.83491	7.50429	7.75438	8.00906	6.54301	7.5438	7.59123	7.20965	7.32111	6.83007	6.35355	7.68303	7.71892	7.11092
hsa-miR-4286	0.25776	0.57488	0.26975	0.530354	0.389923	0.604775	0.821293	0.918264	0.509629	0.91815	0.847212	1.66241	0.922739	13.7204	12.748	13.5972	13.4812	13.4151	14.5374	13.2088	13.8521	11.5762	12.8156	12.597	14.2077	13.9871	13.1883	13.5043	13.7511
hsa-miR-17-5p	0.25819	0.57488	0.367075	0.297546	0.325701	0.697146	0.703873	0.918264	1.64841	1.7179	1.67457	1.01587	0.974775	14.5347	15.2557	15.3153	15.2785	14.9449	13.3274	15.3317	14.8298	15.3068	15.6307	15.0831	15.2346	15.6282	14.8571	15.2263	15.752
hsa-miR-2964a-5p	0.26097	0.57798	0.363187	0.251318	0.268736	0.697146	0.681381	0.918264	0.9646	0.649446	0.953638	0.988636	1.46839	7.27509	7.22309	6.65237	7.20661	7.61686	7.74669	6.46173	7.25714	7.60888	6.80327	6.90046	6.47766	6.579	7.16258	7.48199	6.97525
hsa-miR-221-5p	0.26638	0.58217	0.502439	0.445569	0.187295	0.770936	0.78197	0.918264	1.61692	1.65481	1.4187	0.877414	0.857324	8.77403	9.46727	9.50069	9.2786	8.83	8.05379	9.43828	9.08038	9.98362	9.33782	10.211	8.92443	9.36667	9.13337	9.61407	9.08837
hsa-miR-4669	0.30342	0.62192	0.240677	0.370723	0.555694	0.583997	0.750054	0.91877	1.16671	1.08	1.73694	1.48875	1.60828	10.0237	10.2462	10.1347	10.8203	9.41998	10.0626	10.5886	8.99772	10.7435	10.9973	9.73606	10.2048	10.4634	10.7941	10.6935	10.9732
hsa-miR-4711-3p	0.6898	0.87347	0.239967	0.983817	0.9544	0.583997	0.997418	0.978425	1.21893	0.99185	1.23638	1.01432	1.24654	7.61102	7.89663	7.59921	7.91714	7.46287	8.00983	7.36035	8.2203	8.2714	7.19817	7.99931	7.75927	7.03905	8.00836	8.04897	7.69409
hsa-miR-1976	0.73664	0.8935	0.242746	0.326386	0.664374	0.586858	0.727753	0.91877	0.84147	0.862235	0.798763	0.949247	0.926386	8.69247	8.44346	8.47863	8.36831	8.361	9.14288	8.57354	8.35687	8.66519	8.3083	8.31301	8.4704	8.65247	8.22261	8.56975	8.31258
hsa-miR-1204	0.4211	0.70718	0.937508	0.137322	0.959316	0.975954	0.588522	0.978425	1.00536	0.7304	0.747554	NA	NA	7.14619	7.1539	6.69295	6.72644	7.13312	7.71555	6.5899	7.18925	7.76383	6.50861	7.18253	6.72618	6.17015	6.68616	6.66803	6.82514
hsa-miR-4472	0.63434	0.8475	0.80449	0.13718	0.241915	0.925247	0.588522	0.918264	0.915458	0.771779	0.883449	0.965035	1.14469	7.70048	7.57305	7.32674	7.5217	7.55158	7.68016	7.86971	7.65992	7.83353	7.2257	7.14717	7.20331	7.62975	7.56397	7.5011	7.50004
hsa-miR-4656	0.36377	0.66535	0.601242	0.153676	0.443385	0.838942	0.592592	0.918264	0.950166	0.662308	0.837392	0.881311	1.26436	8.3582	8.28445	7.76377	8.10217	8.61499	8.92258	7.53701	8.46575	8.13673	8.25086	8.08103	7.43334	7.77694	8.38017	7.72095	8.2054
hsa-miR-5708	0.45815	0.73393	0.376523	0.147204	0.653437	0.703981	0.592592	0.91877	1.06756	0.73159	0.90315	0.84599	1.2345	11.1476	11.2419	10.6967	11.0006	11.0153	11.8431	10.5843	11.0087	11.6182	11.0988	10.9821	10.6448	10.463	10.9653	11.2212	10.8153
hsa-miR-3622a-3p	0.61438	0.8475	0.993643	0.152146	0.769693	0.996688	0.592592	0.935165	0.955955	0.768683	0.803474	0.840494	1.04526	9.16027	9.09529	8.78073	8.8446	9.07784	9.58777	8.81521	8.84564	9.678	8.76222	8.84597	8.92139	8.57484	8.69497	9.21551	8.62331
hsa-miR-4515	0.61461	0.8475	0.787293	0.148171	0.614529	0.920909	0.592592	0.91877	0.970179	0.775489	0.856666	NA	1.10468	7.26043	7.21676	6.89361	7.03724	7.36556	7.77595	6.63979	7.18409	7.38042	7.08576	6.84943	7.07001	6.7614	6.91368	7.06266	7.13537
hsa-miR-502-3p	0.6843	0.87021	0.27134	0.148998	0.224607	0.604775	0.592592	0.918264	1.19367	1.23128	1.22361	1.02508	0.993773	8.12853	8.38393	8.42868	8.41967	8.01434	8.10419	8.26704	8.36614	8.26028	8.52536	8.57788	8.21178	8.49638	8.36893	8.66982	8.22026
hsa-miR-500a-3p	0.70345	0.8823	0.273498	0.158415	0.150382	0.604775	0.592592	0.918264	1.1969	1.2264	1.20213	1.00436	0.98021	8.05744	8.31675	8.35186	8.32303	7.98747	7.89313	8.29172	8.38763	8.31057	8.25203	8.48392	8.35553	8.21615	8.17206	8.52998	8.26704
hsa-miR-1268a	0.75	0.8935	0.24804	0.697609	0.914084	0.595297	0.888845	0.961448	0.846234	0.958351	0.785923	0.92873	0.820078	12.134	11.8932	12.0727	11.7865	11.7016	12.408	12.2925	11.626	11.8662	12.1872	11.5618	11.9801	12.6761	11.8278	11.5205	12.0111
hsa-miR-5571-5p	0.45295	0.72914	0.249833	0.313297	0.544156	0.597427	0.720474	0.91877	1.09708	0.762379	1.02632	0.935501	1.34621	8.50524	8.6389	8.11382	8.54272	8.40872	9.16865	7.93833	8.60277	8.98969	8.32426	8.47732	8.08816	7.77597	8.69988	8.60205	8.32622
hsa-miR-345-5p	0.32125	0.63862	0.6508	0.163529	0.762654	0.860892	0.600915	0.934181	0.81012	1.37778	1.32797	1.63923	0.963849	9.31647	9.01268	9.77882	9.72569	9.3555	8.83721	9.7567	10.0291	7.69865	9.31028	9.15233	9.99199	10.1921	9.55888	9.91384	9.70437
hsa-miR-4672	0.33043	0.64445	0.549359	0.169349	0.425984	0.805202	0.600915	0.918264	0.766861	0.655301	0.681859	0.889156	1.04053	7.76023	7.37727	7.15046	7.20778	8.27034	8.15802	6.85233	7.44413	7.69714	6.99054	7.36127	7.16653	6.92359	7.32913	7.30532	6.98888
hsa-miR-1250	0.45149	0.72857	0.786548	0.167703	0.435012	0.920909	0.600915	0.918264	0.917601	0.698921	0.828567	0.902972	1.18549	7.36993	7.24587	6.85313	7.09862	7.54233	7.89194	6.67552	7.16429	7.57816	6.99516	6.76756	7.21705	6.57478	7.2487	7.07654	6.97063
hsa-miR-939-5p	0.57439	0.81702	0.428798	0.167918	0.427897	0.736317	0.600915	0.918264	0.83203	0.772301	0.774035	0.930298	1.00225	7.57279	7.3075	7.20003	7.20327	7.40314	8.02722	7.28803	7.31861	7.62206	6.98184	7.17793	7.42136	7.0008	7.30075	7.13898	7.17006
hsa-miR-1909-5p	0.67637	0.86855	0.99349	0.167453	0.88411	0.996688	0.600915	0.961448	0.981073	0.797528	0.814764	0.830482	1.02161	9.62517	9.5976	9.29878	9.32962	9.58043	10.0886	9.20647	9.51268	10.1627	9.11747	9.38271	9.4329	9.08072	9.23946	9.51074	9.23867
hsa-miR-1303	0.89705	0.96173	0.492802	0.162477	0.906609	0.767595	0.600915	0.961448	1.05641	1.11132	1.14988	1.08848	1.0347	7.57617	7.65534	7.72845	7.77766	7.22837	7.74148	7.75867	7.60456	7.71247	7.649	7.63198	7.68416	7.86921	7.72577	7.82205	7.78514
hsa-miR-548o-3p	0.29934	0.62106	0.87889	0.1706	0.27437	0.957207	0.602117	0.918264	0.795102	0.626165	0.747826	0.940541	1.1943	7.64202	7.31123	6.96663	7.22279	7.84277	8.08669	6.99659	7.08304	7.89839	6.95226	7.40792	6.80551	6.68647	7.10683	7.28991	7.27163
hsa-miR-1307-3p	0.46328	0.73529	0.254994	0.191688	0.551078	0.603867	0.632571	0.91877	0.771291	1.11736	1.0301	1.33556	0.921905	11.3572	10.9825	11.5173	11.4	11.0161	11.5197	11.5358	11.5227	10.3321	11.0928	11.3627	11.5786	11.6105	11.1844	11.6879	11.3276
hsa-miR-181a-5p	0.56939	0.81702	0.253551	0.384137	0.990333	0.603867	0.750054	0.991838	0.810398	1.17784	0.948238	1.17009	0.805062	14.3367	14.0334	14.5729	14.2601	14.2481	14.117	14.6451	13.9257	13.4892	14.6854	14.3337	14.3264	15.0585	13.8254	14.1766	14.7781
hsa-miR-4687-5p	0.82735	0.93509	0.255271	0.97994	0.369228	0.603867	0.995065	0.918264	0.823456	0.915146	0.894322	1.08606	0.977245	9.16142	8.88119	9.0335	9.00029	8.93012	9.53041	9.02374	8.9018	8.99146	8.75029	8.81847	9.31821	8.96381	9.01185	9.11789	8.87111
hsa-miR-339-5p	0.39046	0.69275	0.256204	0.377747	0.681412	0.60391	0.750054	0.91877	0.678279	1.12008	0.934659	1.37799	0.834455	10.1629	9.60289	10.3265	10.0655	10.3921	10.1211	9.97567	10.4996	8.54418	9.76489	9.65534	10.5249	10.7994	9.64891	10.1513	10.3962
hsa-miR-5194	0.29427	0.62035	0.275356	0.658142	0.336116	0.604775	0.867178	0.918264	1.77773	1.15928	1.20485	0.677747	1.03931	8.49607	9.3261	8.7093	8.76492	7.57233	9.25884	8.65705	9.30084	9.71365	8.96383	9.39728	7.71649	9.01413	8.78278	9.00804	8.50395
hsa-miR-4650-5p	0.33666	0.6466	0.262868	0.544806	0.254521	0.604775	0.828242	0.918264	0.998146	0.721017	1.10506	1.10712	1.53265	7.64842	7.64574	7.17652	7.79255	7.59426	8.36618	6.98482	7.40613	7.99191	7.53918	7.63215	7.03464	6.86278	7.69359	7.96535	7.71872
hsa-miR-497-5p	0.35912	0.66207	0.274551	0.372862	0.148595	0.604775	0.750054	0.918264	0.959817	0.930514	1.321	1.3763	1.41965	7.43168	7.37251	7.32778	7.83331	7.11779	7.85581	7.32144	7.20513	7.43388	7.47853	7.72582	7.20101	7.05651	7.86789	8.10665	7.52539
hsa-miR-675-3p	0.37627	0.67627	0.262421	0.315595	0.344715	0.604775	0.723238	0.918264	1.03202	0.725591	1.02309	0.991344	1.41001	7.48726	7.53273	7.02449	7.52019	7.56875	7.81701	7.07602	7.51084	7.86762	7.21974	7.4733	7.08998	6.51018	7.42047	7.92003	7.22008
hsa-miR-466	0.46011	0.73528	0.267247	0.296291	0.547382	0.604775	0.703873	0.91877	1.08709	1.07364	1.43005	1.31548	1.33196	7.54701	7.66749	7.64952	8.06307	7.17271	8.12321	7.3451	6.99053	8.00472	8.00722	7.74913	7.76976	7.42968	8.19992	8.06877	7.92054
hsa-miR-3614-3p	0.5222	0.78371	0.2603	0.574571	0.259444	0.604775	0.833342	0.918264	1.00013	0.798078	1.08117	1.08103	1.35471	7.21798	7.21817	6.89258	7.33057	6.99379	7.80546	6.85469	6.94703	7.55682	7.15065	6.86798	6.92833	6.88143	7.20816	7.46299	7.32056
hsa-miR-4750-3p	0.62999	0.8475	0.272365	0.447048	0.365591	0.604775	0.78197	0.918264	0.768812	0.804766	0.783152	1.01865	0.973143	9.89613	9.51683	9.58277	9.5435	9.80244	10.2705	9.6155	9.37037	9.96272	9.21741	9.33037	9.91046	9.50748	9.7192	9.54508	9.36621
hsa-miR-4534	0.63179	0.8475	0.272098	0.560617	0.741274	0.604775	0.828242	0.926676	1.15649	1.04533	1.37534	1.18924	1.3157	10.4748	10.6845	10.5387	10.9345	9.76989	10.7921	10.8623	9.89748	10.9838	11.1722	10.3314	10.5609	10.7238	10.8926	10.8432	11.0678
hsa-miR-4646-5p	0.63765	0.84848	0.26762	0.594141	0.583247	0.604775	0.835717	0.91877	1.10113	0.991751	1.3323	1.20994	1.34338	12.4948	12.6338	12.4829	12.9087	11.8647	13.1055	12.5143	12.083	13.0882	12.7302	12.7173	12.438	12.2933	12.9772	13.0548	12.6943
hsa-miR-1234-3p	0.69084	0.87347	0.276517	0.821969	0.558281	0.604775	0.93349	0.91877	1.0839	0.880071	1.14687	1.05809	1.30316	7.6994	7.81564	7.51509	7.8971	7.53803	8.32754	7.23264	7.41987	8.34493	7.68211	7.73178	7.49092	7.32257	7.86905	8.0162	7.80606
hsa-miR-1244	0.70718	0.8823	0.274693	0.642756	0.647955	0.604775	0.860484	0.91877	1.10058	0.871631	1.10288	1.00209	1.2653	7.85784	7.9961	7.65963	7.99911	7.69834	8.16991	7.70526	7.5569	8.51915	7.91225	7.95695	7.81726	7.20467	8.03831	8.25839	7.70063
hsa-miR-4701-5p	0.80204	0.92381	0.263457	0.882952	0.6253	0.604775	0.95914	0.91877	1.08465	0.955916	1.17916	1.08713	1.23354	9.55747	9.6747	9.49242	9.79523	9.18991	10.1349	9.34764	9.37585	9.95497	9.69329	9.5346	9.7013	9.24137	9.92358	9.65794	9.80417
hsa-miR-320c	0.33919	0.6466	0.807048	0.173102	0.161898	0.925247	0.605186	0.918264	1.30074	1.57722	1.30906	1.0064	0.829978	13.6405	14.0198	14.2978	14.029	13.4687	13.3182	14.1344	13.8551	14.4443	13.76	14.6808	14.1117	14.101	13.8658	14.3901	13.831
hsa-miR-4695-3p	0.68428	0.87021	0.281511	0.624118	0.555103	0.605203	0.844094	0.91877	1.0738	0.85219	1.09345	1.0183	1.28311	7.67075	7.77347	7.43999	7.79963	7.67712	8.3185	7.01661	7.83557	7.96601	7.51883	7.637	7.372	7.31097	7.77605	7.64647	7.97639
hsa-miR-222-3p	0.55971	0.8114	0.444931	0.176342	0.577499	0.745752	0.60817	0.91877	0.974812	1.34251	1.10033	1.12876	0.819604	15.1556	15.1188	15.5805	15.2935	15.276	14.6325	15.5581	15.1135	14.6279	15.6149	15.5389	15.4809	15.7218	15.0388	15.3227	15.519
hsa-miR-4649-5p	0.74039	0.8935	0.737368	0.177844	0.614315	0.899134	0.60817	0.91877	0.912009	0.811254	0.828469	0.908399	1.02122	8.01441	7.88154	7.71264	7.74293	8.01832	8.4538	7.57113	7.98183	7.98212	7.68066	7.69959	7.84833	7.59	7.68818	7.99425	7.54637
hsa-miR-582-5p	0.70536	0.8823	0.283887	0.590456	0.745678	0.608328	0.835717	0.926676	1.24858	1.14486	1.28576	1.02977	1.12307	7.70079	8.02108	7.89595	8.0634	8.2461	7.11031	7.74595	8.40333	7.95163	7.70828	8.08263	7.78908	7.81615	8.30591	8.22136	7.66294
hsa-miR-6127	0.68059	0.86929	0.287242	0.371785	NA	0.611548	0.750054	NA	1.17807	1.14674	1.3503	1.1462	1.17751	11.0091	11.2455	11.2066	11.4423	10.5126	11.2155	11.2991	10.6322	11.538	11.5663	10.972	11.0555	11.5923	11.5132	11.437	11.3768
hsa-miR-6511b-5p	0.28681	0.61764	0.725259	0.51019	0.235324	0.893043	0.809516	0.918264	0.569535	0.508026	0.691093	1.21344	1.36035	10.6253	9.8132	9.64832	10.0923	11.131	10.5923	10.1527	11.1762	8.37029	9.89313	8.94545	9.85575	10.1438	10.3772	9.51202	10.3877
hsa-miR-3677-3p	0.55849	0.8114	0.292327	0.78609	0.569834	0.618384	0.924811	0.91877	1.43239	1.07388	NA	0.831077	1.10853	6.75444	7.27287	6.85728	7.00592	6.49573	7.64723	6.12036	7.06659	7.73338	7.01864	7.17167	6.9397	6.46046	7.31503	7.24373	6.45901
hsa-miR-193b-3p	0.29702	0.62035	0.397641	0.311313	0.497073	0.719022	0.718415	0.91877	0.591732	1.11611	1.06238	1.79538	0.95186	12.8515	12.0945	13.01	12.9388	12.7653	12.6386	13.1507	12.6729	10.598	13.0127	12.0962	13.1487	13.7852	12.48	12.7974	13.5391
hsa-miR-449b-3p	0.30206	0.62106	0.368874	0.515216	0.212368	0.697146	0.813499	0.918264	0.932975	0.676614	1.05427	1.13001	1.55815	7.2137	7.11362	6.65011	7.28995	7.07118	8.13786	6.43207	6.86564	7.51453	6.96068	6.69468	6.58783	6.66781	7.11389	7.34794	7.40802
hsa-miR-3679-5p	0.66661	0.86855	0.29726	0.591036	0.498283	0.624815	0.835717	0.91877	1.05523	0.974608	1.27665	1.20984	1.30991	9.24506	9.32261	9.20795	9.59742	8.79094	9.74146	9.20277	8.8105	9.66726	9.49007	9.55815	9.04439	9.02131	9.68615	9.7515	9.35461
hsa-miR-96-5p	0.30829	0.62607	0.600271	0.227548	0.247145	0.838942	0.657604	0.918264	1.13788	1.62127	1.158	1.01768	0.714252	9.28137	9.46771	9.97849	9.493	9.80061	8.37272	9.67077	9.64434	9.63857	9.12024	10.3464	9.79284	9.79628	9.63074	9.64355	9.20472
hsa-miR-486-5p	0.41292	0.70239	0.30003	0.391143	0.448341	0.627917	0.75034	0.91877	1.05457	0.727888	1.03942	0.985627	1.42799	7.3615	7.43816	6.90329	7.41727	7.05431	8.11072	6.91947	7.28638	7.76327	7.26483	7.37337	7.11292	6.22358	7.5727	7.45477	7.22436
hsa-miR-532-3p	0.42876	0.71318	0.303773	0.584494	0.11802	0.627917	0.835717	0.918264	1.42285	1.32822	1.24257	0.873299	0.935514	8.80539	9.31417	9.21489	9.11872	8.49239	8.94916	8.97461	9.06264	9.71698	9.16288	9.57866	9.16257	8.90343	9.13168	9.30881	8.91566
hsa-miR-3162-5p	0.83206	0.93509	0.302678	0.733126	0.707402	0.627917	0.90371	0.922049	0.833244	0.913025	0.839797	1.00786	0.919796	9.35713	9.09394	9.22586	9.10524	9.1288	9.91313	9.02945	8.98211	9.38634	8.91337	9.39357	9.13931	9.14469	9.44072	8.98498	8.89002
hsa-miR-4649-3p	0.62439	0.8475	0.305819	0.363087	0.714039	0.628788	0.750054	0.922757	1.1042	0.823269	1.01719	0.921207	1.23556	7.43312	7.57612	7.15255	7.45771	6.9238	8.14844	7.22712	7.308	7.89286	7.52749	7.34497	7.09275	7.01994	7.32922	7.72549	7.31844
hsa-miR-940	0.87501	0.95141	0.307933	0.888031	0.659446	0.631168	0.959248	0.91877	0.850708	0.938523	0.88066	1.03521	0.938347	8.16872	7.93546	8.07719	7.98538	8.09975	8.5198	7.88663	7.99859	8.08085	7.72694	7.88197	8.5126	7.837	7.95402	8.12681	7.87531
hsa-miR-670	0.33102	0.64445	0.310078	0.333331	0.640889	0.633596	0.735713	0.91877	1.16209	0.671075	1.01308	0.871776	1.50964	7.38615	7.60287	6.81069	7.4049	7.91256	7.71962	6.52626	7.62166	8.08212	7.10483	7.61654	6.89793	5.91761	7.51322	7.90522	6.79625
hsa-miR-1247-5p	0.34503	0.64693	0.727129	0.195376	0.391584	0.893679	0.63787	0.918264	0.781696	0.635444	0.708436	NA	NA	7.42173	7.06641	6.76757	6.92444	7.88897	7.8301	6.54613	7.19486	7.29254	6.71185	7.07973	6.87644	6.34655	6.88663	7.35085	6.53585
hsa-miR-425-3p	0.62844	0.8475	0.92789	0.196193	0.942619	0.972832	0.63787	0.975258	0.970021	1.23563	1.22922	1.2672	0.994805	7.56641	7.5225	7.87167	7.86415	7.76497	6.88147	8.0528	7.98551	7.12237	7.45963	7.62931	7.72492	8.26076	7.66036	8.10638	7.82571
hsa-miR-193a-3p	0.32117	0.63862	0.518221	0.343728	0.507519	0.78088	0.743806	0.91877	0.545261	1.13075	1.15346	2.11542	1.02008	9.80429	8.92931	9.98158	10.0103	10.1566	9.52306	9.73324	10.5127	7.17467	9.10054	8.44093	10.8567	10.6471	9.44863	9.91793	10.6642
hsa-miR-181a-3p	0.86786	0.94519	0.800461	0.19974	0.753454	0.925247	0.639916	0.931382	1.05124	1.15614	1.14944	1.09341	0.994206	8.45907	8.53115	8.66838	8.65999	8.72991	8.13824	8.50905	8.78718	8.19902	8.60726	8.69106	8.74821	8.56587	8.63879	8.75842	8.58277
hsa-miR-6722-5p	0.33902	0.6466	0.982111	0.884194	0.105777	0.994162	0.95914	0.918264	0.723346	0.699656	0.97298	1.34511	1.39065	8.25783	7.79059	7.74255	8.21831	8.35457	8.60811	7.81082	8.22887	7.48634	7.65657	7.30748	7.97897	7.94121	7.93892	7.83024	8.88578
hsa-miR-296-3p	0.61813	0.8475	0.32057	0.371492	0.869358	0.647021	0.750054	0.961448	1.15925	1.13729	1.39782	1.2058	1.22908	9.09082	9.30401	9.27642	9.574	9.02962	9.35749	8.88533	9.86338	8.72203	9.32662	8.7103	9.40876	9.71021	9.18747	9.61467	9.91985
hsa-miR-4520b-5p	0.40996	0.69976	0.546099	0.209371	0.381299	0.802729	0.648794	0.918264	0.949978	0.685038	0.885979	0.932632	1.29333	7.77103	7.697	7.22529	7.59637	7.89781	8.29145	7.12382	7.63263	8.16875	7.2896	7.5905	7.09401	6.99135	7.64962	7.77161	7.36789
hsa-let-7f-1-3p	0.62531	0.8475	0.324655	0.500044	0.920603	0.65327	0.809516	0.96298	1.19416	0.856137	1.06704	0.893552	1.24635	7.21182	7.46782	6.98774	7.30544	6.99246	7.95091	6.6921	7.53994	7.80908	7.05444	7.36246	6.81329	6.78746	6.66417	7.77767	7.47449
hsa-miR-185-3p	0.52065	0.78371	0.327463	0.394225	0.174846	0.656916	0.75034	0.918264	0.959176	0.768169	1.01516	1.05837	1.32153	7.73999	7.67986	7.35949	7.7617	7.623	8.22875	7.36823	7.6671	7.92999	7.4425	7.30939	7.41857	7.35051	7.79615	7.92352	7.56544
hsa-miR-30c-5p	0.35468	0.65755	0.516465	0.422563	0.340003	0.78088	0.772907	0.918264	1.64483	1.72606	1.56183	0.949539	0.904849	11.3016	12.0195	12.0891	11.9448	12.1118	9.68683	12.1062	12.2893	11.6677	12.1017	12.3493	11.9586	11.9593	12.1973	11.8813	11.7559
hsa-miR-193a-5p	0.36596	0.66721	0.340225	0.229123	0.208589	0.673457	0.657604	0.918264	1.40652	1.4613	1.39873	0.994462	0.957184	10.5608	11.0529	11.108	11.0449	10.6945	10.1467	10.8412	10.5618	11.1736	11.4234	11.3094	10.749	11.2657	10.8072	11.0051	11.3224
hsa-miR-4292	0.40962	0.69976	0.685153	0.227089	0.324548	0.874664	0.657604	0.918264	0.897243	0.666977	0.860559	0.959115	1.29024	8.02194	7.86551	7.43765	7.80528	8.33094	8.43585	7.29902	7.69557	8.36777	7.53319	7.86048	7.23309	7.21937	7.70759	7.96495	7.7433
hsa-let-7d-3p	0.44968	0.72742	0.447451	0.222339	0.530066	0.745752	0.657604	0.91877	1.30211	0.893367	0.910661	0.699371	1.01936	9.58851	9.96936	9.42583	9.45349	8.92899	10.2754	9.5611	9.6071	10.5696	9.73142	9.67797	9.36145	9.23807	9.67836	9.52575	9.15637
hsa-miR-6505-3p	0.46346	0.73529	0.345893	0.22942	0.591203	0.673457	0.657604	0.91877	1.07051	0.747985	0.957342	0.894288	1.27989	7.69773	7.79603	7.27881	7.63484	7.41955	8.28533	7.38831	7.52157	8.3438	7.5227	7.45262	7.34998	7.03384	7.32486	8.02643	7.55322
hsa-miR-4732-3p	0.51207	0.78053	0.413556	0.230588	0.635789	0.729805	0.657604	0.91877	1.06074	0.749081	0.933047	0.879616	1.24559	8.66444	8.74952	8.24763	8.56446	8.47731	9.34852	8.16748	8.66009	9.2241	8.36436	8.63122	8.12189	7.98979	8.40969	8.76838	8.51531
hsa-miR-1268b	0.84121	0.93776	0.72274	0.226553	0.79948	0.891604	0.657604	0.945254	1.06938	0.898592	0.90532	0.846582	1.00749	11.5043	11.6011	11.35	11.3608	11.0203	11.964	11.5285	11.6929	11.7407	11.3696	11.173	11.4171	11.46	11.236	11.4904	11.3559
hsa-miR-7-2-3p	0.40519	0.69976	0.334678	0.705698	0.365839	0.665323	0.888857	0.918264	1.62761	1.39234	1.41664	0.870385	1.01746	7.77737	8.48013	8.25488	8.27985	8.49623	6.82483	8.01106	8.19969	8.89907	8.34162	9.01633	7.95176	7.79655	8.26381	8.73167	7.84408
hsa-miR-3135b	0.3697	0.67033	0.703785	0.508562	0.153063	0.882611	0.809516	0.918264	0.685439	0.852659	1.0635	1.55156	1.24727	11.9385	11.3936	11.7085	12.0273	11.6324	12.2698	11.9132	12.2377	10.6747	11.2683	11.297	11.8455	11.9831	12.034	12.1749	11.873
hsa-miR-27b-3p	0.37098	0.6708	0.864463	0.406522	0.299718	0.952679	0.759147	0.918264	1.48637	1.84094	1.38214	0.929877	0.750778	11.3697	11.9415	12.2501	11.8366	12.4156	9.75581	11.9376	12.0736	12.2742	11.4766	12.5713	12.155	12.0241	12.0472	11.9152	11.5473
hsa-miR-33a-5p	0.43637	0.71821	0.343683	0.496799	0.588169	0.673457	0.809516	0.91877	0.637581	1.03707	0.920241	1.44333	0.887343	8.0411	7.39178	8.09362	7.92118	8.00571	7.98922	8.12836	7.93856	6.87306	7.36371	6.57281	8.73663	8.97141	7.69672	7.68687	8.37994
hsa-miR-4478	0.50311	0.77062	0.346248	0.781264	0.179073	0.673457	0.924811	0.918264	0.942745	0.775492	1.11501	1.18273	1.43781	11.3122	11.2272	10.9454	11.4693	11.2257	11.6337	11.0773	10.5929	11.7663	11.3224	11.0031	11.1484	10.6848	11.3042	11.6268	11.4769
hsa-miR-211-5p	0.63739	0.84848	0.346822	0.942994	0.494916	0.673457	0.976428	0.91877	1.05184	0.884316	1.22229	1.16205	1.38219	7.1786	7.25151	7.00123	7.46818	7.21538	7.86782	6.45259	7.04019	7.8038	6.91053	7.2016	7.14717	6.65493	7.23528	7.85075	7.31852
hsa-miR-4270	0.7382	0.8935	0.342688	0.492472	0.506988	0.673457	0.808543	0.91877	1.03611	0.831773	1.03666	1.00053	1.24633	9.66057	9.71175	9.39483	9.71251	9.31973	9.84396	9.81802	9.26887	9.88026	9.98612	9.04423	9.45091	9.68935	9.6808	9.41851	10.0382
hsa-miR-4312	0.37509	0.67627	0.573873	0.580006	0.247883	0.819818	0.835717	0.918264	0.85863	0.648266	1.00322	1.1684	1.54755	7.27625	7.05636	6.6509	7.28089	7.65293	7.78821	6.3876	7.03196	7.76527	6.37184	6.99674	6.67402	6.28195	7.04948	7.77233	7.02086
hsa-miR-4689	0.67773	0.86855	0.651418	0.240596	0.282493	0.860892	0.677084	0.918264	0.840091	0.768896	0.828516	0.986222	1.07754	9.99726	9.74588	9.61812	9.72586	9.87895	10.0769	10.036	9.48028	9.79445	9.9629	9.1234	9.78081	9.95016	9.67977	9.56402	9.9338
hsa-miR-548v	0.83219	0.93509	0.635115	0.241083	0.849528	0.85721	0.677084	0.95461	1.02902	0.854699	0.923126	0.897094	1.08006	9.65642	9.69769	9.42991	9.54102	9.27103	10.0558	9.64242	9.53571	9.99042	9.56694	9.53631	9.49787	9.25555	9.81877	9.51174	9.29256
hsa-miR-181d	0.38101	0.67781	0.919152	0.396752	0.215869	0.9691	0.752461	0.918264	1.31457	1.65664	1.19856	0.911748	0.723484	12.3089	12.7035	13.0372	12.5702	12.6246	11.281	13.0212	12.2586	12.6973	13.1547	12.9093	12.7501	13.4522	12.474	12.3562	12.8805
hsa-miR-4462	0.40939	0.69976	0.436308	0.245516	0.0807234	0.74259	0.681381	0.918264	0.90017	0.713864	0.950501	1.05591	1.33149	9.10503	8.9533	8.61876	9.03179	9.02948	9.4815	8.80412	8.83336	9.18706	8.83949	8.37233	8.59386	8.89008	9.08835	8.91019	9.09684
hsa-miR-4793-5p	0.57352	0.81702	0.383319	0.258311	0.833906	0.710648	0.681381	0.952359	1.11023	0.805127	0.957768	0.862676	1.18959	7.18347	7.33433	6.87076	7.12122	7.11402	7.75124	6.68516	7.41519	7.73314	6.85466	7.13244	6.89856	6.58128	7.38986	7.14286	6.83094
hsa-miR-1248	0.61966	0.8475	0.808891	0.249939	0.497108	0.925247	0.681381	0.91877	0.927866	0.74679	0.863818	NA	1.15671	7.22166	7.11365	6.80043	7.01046	7.10252	7.89228	6.67018	7.07921	7.31627	6.94546	6.97096	6.9525	6.47785	6.71244	7.30067	7.01827
hsa-miR-3651	0.65996	0.86424	0.913198	0.257728	0.688729	0.9691	0.681381	0.91877	1.06356	0.866855	0.783144	0.736344	0.903432	11.1863	11.2752	10.9802	10.8337	10.3203	11.8006	11.4382	10.9644	11.8123	11.049	11.3213	10.7196	10.8996	10.9968	10.8841	10.6201
hsa-miR-6511b-3p	0.67032	0.86855	0.610198	0.260684	0.362236	0.840774	0.681381	0.918264	0.835632	0.771969	0.814203	0.974356	1.05471	9.16834	8.90928	8.79495	8.8718	8.98715	9.76119	8.75668	8.86233	9.12746	8.73805	8.68999	8.92166	8.77321	8.75	9.0913	8.77409
hsa-miR-324-3p	0.82824	0.93509	0.896012	0.264203	0.8192	0.964835	0.683819	0.952359	0.954264	1.12001	1.13557	1.18999	1.01389	8.91731	8.84977	9.08082	9.10073	8.89854	8.61012	9.24327	8.88651	8.85042	8.81238	9.45825	9.10955	8.67465	8.90906	9.5408	8.85232
hsa-miR-29c-5p	0.76285	0.90391	0.355299	0.294955	0.604462	0.685666	0.703873	0.91877	1.16529	1.18584	1.23315	1.05823	1.0399	7.63409	7.85478	7.88	7.93644	7.48721	7.89251	7.52255	7.85766	8.08957	7.61712	8.21158	7.98492	7.44348	8.02098	7.98681	7.80154
hsa-miR-2682-3p	0.63278	0.8475	0.50149	0.273189	0.714121	0.770936	0.695228	0.922757	1.04573	0.787487	0.931533	0.890795	1.18292	7.26606	7.33057	6.92139	7.16374	7.09252	8.02875	6.67691	7.18556	7.58982	7.21633	7.19095	6.85332	6.71989	7.25609	7.35482	6.88031
hsa-miR-3162-3p	0.77203	0.90674	0.364386	0.753992	0.66992	0.697146	0.914893	0.91877	1.08305	0.879635	1.11064	1.02547	1.26261	8.09322	8.20832	7.9082	8.24461	7.8427	8.82978	7.60718	8.04956	8.55624	8.01916	8.14208	8.07804	7.50448	8.44055	8.4202	7.87308
hsa-miR-4485	0.84398	0.93776	0.368085	0.531465	0.576305	0.697146	0.821293	0.91877	0.965728	0.9963	0.850375	0.880554	0.853533	7.53283	7.48252	7.52749	7.299	7.26434	8.0052	7.32896	7.3467	7.48111	7.61976	7.44618	7.47283	7.66345	6.98661	7.48127	7.42912
hsa-miR-3130-5p	0.48828	0.76366	0.760668	0.28274	0.355809	0.913693	0.697271	0.918264	0.88862	0.691653	0.864109	0.972417	1.24934	7.48976	7.3194	6.95788	7.27905	7.90238	7.90495	6.66196	7.13734	7.65407	7.16679	7.31091	6.9525	6.61025	7.38908	7.37679	7.07128
hsa-miR-423-5p	0.67575	0.86855	0.590743	0.283684	0.442564	0.827792	0.697271	0.918264	1.03854	1.31264	1.08362	1.04342	0.825529	11.1862	11.2408	11.5787	11.3021	10.8626	11.0985	11.5975	10.7867	11.4319	11.5037	11.6295	11.1296	11.9769	11.3091	11.1502	11.447
hsa-miR-574-5p	0.77841	0.91091	0.927647	0.285247	0.667676	0.972832	0.697271	0.91877	1.08693	1.26725	1.1991	1.1032	0.946221	11.3392	11.4594	11.6809	11.6011	10.8294	11.2583	11.9298	10.9395	11.8301	11.6086	11.7179	11.468	11.8567	11.3776	11.6359	11.7899
hsa-miR-4769-3p	0.7405	0.8935	0.371739	0.967345	0.524209	0.698996	0.988309	0.91877	1.04431	0.887805	1.15898	1.1098	1.30544	8.2691	8.33165	8.09741	8.48195	8.08878	9.0668	7.65172	8.0638	8.7008	8.23035	8.16199	8.23258	7.89768	8.75453	8.33618	8.35514
hsa-miR-224-5p	0.39883	0.69976	0.587576	0.915826	0.200139	0.825106	0.970217	0.918264	1.58888	1.42028	1.18105	0.74332	0.831559	8.86416	9.53217	9.37033	9.10422	9.50688	7.58735	9.49824	9.4211	9.768	9.4074	9.52587	9.19505	9.39008	9.38123	8.99334	8.9381
hsa-miR-4324	0.40541	0.69976	0.609056	0.587668	0.195341	0.840774	0.835717	0.918264	1.49571	1.50421	1.2639	0.845011	0.84024	10.1738	10.7546	10.7628	10.5116	10.5494	9.11658	10.8552	10.6101	10.8122	10.8414	11.1379	10.407	10.7433	10.6102	10.5551	10.3695
hsa-miR-4685-3p	0.40666	0.69976	0.979395	0.690267	0.114194	0.992935	0.88328	0.918264	0.753761	0.705501	0.92407	1.22595	1.30981	7.96787	7.56005	7.46459	7.85394	7.68264	8.38152	7.83944	7.45875	7.84878	7.37261	6.91625	7.62298	7.85453	7.49635	8.31644	7.74904
hsa-miR-1296	0.40681	0.69976	0.551442	0.446801	0.230957	0.805202	0.78197	0.918264	0.89078	0.686823	0.968048	1.08674	1.40946	7.45657	7.28971	6.91458	7.40972	7.87336	7.80793	6.68843	7.34764	7.71761	6.80388	6.96738	7.08039	6.69598	7.17401	7.72933	7.32582
hsa-miR-330-3p	0.484	0.75876	0.562719	0.28859	0.247739	0.812931	0.702838	0.918264	1.28979	1.38782	1.27662	0.989784	0.919872	6.99836	7.3655	7.47118	7.35069	6.72997	7.15837	7.10675	6.89231	7.84664	7.35756	7.66557	7.15535	7.59264	7.03365	7.67058	7.34784
hsa-miR-30e-5p	0.56031	0.8114	0.962657	0.293653	0.674182	0.986875	0.703873	0.91877	1.15616	1.57173	1.39744	1.20869	0.889109	11.5144	11.7237	12.1667	11.9972	12.3634	10.0036	12.1761	12.3312	10.9046	11.9353	12.219	12.1735	12.1077	12.0314	11.9927	11.9674
hsa-miR-424-5p	0.53842	0.79482	0.377602	0.712051	0.438825	0.704004	0.891753	0.918264	1.51639	1.32983	1.36375	0.89934	1.0255	9.35387	9.95451	9.76512	9.80145	10.0641	8.30823	9.68925	9.90784	10.3238	9.63191	10.288	9.72135	9.28597	10.1745	9.96757	9.26232
hsa-miR-4301	0.52624	0.78757	0.638307	0.301593	0.518099	0.85803	0.705003	0.91877	0.958967	0.701342	0.884278	0.922115	1.26084	7.43325	7.37281	6.92144	7.25582	7.94375	7.66423	6.69178	7.13008	8.04485	6.94349	7.22193	6.95041	6.59199	7.46028	7.50737	6.79982
hsa-miR-885-5p	0.6087	0.8475	0.474674	0.302642	0.90638	0.760745	0.705003	0.961448	1.11672	0.802674	0.939684	0.841466	1.17069	7.26085	7.42012	6.94374	7.1711	7.17238	7.86686	6.74331	7.19218	7.98723	7.08095	7.57627	6.75091	6.50403	7.28642	7.16376	7.06312
hsa-miR-27b-5p	0.41864	0.70659	0.907738	0.931936	0.250125	0.9691	0.974942	0.918264	1.62868	1.61051	NA	0.663317	0.670801	6.78762	7.49132	7.47514	6.8991	7.87082	5.73508	6.75697	7.67506	8.13014	6.66877	7.98508	7.76361	6.67673	7.86852	6.96929	5.85948
hsa-miR-4783-5p	0.69417	0.87601	0.387559	0.650345	0.666378	0.714495	0.865379	0.91877	NA	1.00158	1.3076	1.19989	1.30553	6.82682	6.95083	6.82909	7.21373	6.50078	7.55915	6.42052	6.58478	7.79591	6.47179	7.01802	6.68478	6.78449	7.1814	7.47204	6.98777
hsa-miR-501-5p	0.74618	0.8935	0.390192	0.733922	0.529545	0.717345	0.90371	0.91877	1.27484	1.04969	1.08789	0.853353	1.03639	7.1573	7.50761	7.22726	7.27883	6.95979	7.35095	7.16115	7.15812	8.09704	7.26768	7.81666	7.01568	6.84943	7.56342	7.03639	7.23668
hsa-miR-211-3p	0.49532	0.76788	0.396369	0.620252	0.336297	0.719022	0.843903	0.918264	0.97284	0.739846	1.07662	1.10668	1.4552	7.92993	7.8902	7.49522	8.03644	8.46838	8.22492	7.09649	8.51794	7.23717	7.91549	7.38828	7.53738	7.56001	8.07306	7.97536	8.06091
hsa-miR-5193	0.5942	0.83619	0.396584	0.3551	0.611503	0.719022	0.750054	0.91877	1.05897	0.778854	0.987939	0.932921	1.26845	7.64833	7.731	7.28776	7.63083	7.24796	8.31891	7.37813	7.51274	8.13255	7.54771	7.61281	7.50511	6.74536	7.53323	7.87302	7.48624
hsa-miR-3127-3p	0.74109	0.8935	0.397532	0.835013	0.623431	0.719022	0.941024	0.91877	1.06966	0.869198	1.13694	1.0629	1.30804	7.08043	7.17758	6.87819	7.26559	6.74286	7.68528	6.81314	6.77753	7.68394	7.07127	7.45031	7.04389	6.14036	7.28225	7.42086	7.09365
hsa-miR-4708-5p	0.83897	0.93718	0.394707	0.725455	0.728395	0.719022	0.899526	0.926676	0.834303	0.900665	0.833337	0.998842	0.925246	7.96922	7.70786	7.81828	7.70619	7.68831	8.55511	7.66423	7.50874	8.15444	7.4604	7.80953	8.13449	7.51082	7.66588	7.97636	7.47633
hsa-miR-1224-3p	0.86139	0.94519	0.401691	0.502802	0.802481	0.723846	0.809516	0.945254	0.875785	0.895469	0.83436	0.952699	0.931757	8.7504	8.55905	8.59112	8.48914	8.54388	9.2421	8.46522	8.45717	8.84229	8.37769	8.31942	8.90368	8.55025	8.30989	8.69066	8.46688
hsa-miR-550a-3-5p	0.44563	0.72442	0.66637	0.366739	0.339047	0.865756	0.750054	0.918264	0.883747	0.6564	0.896146	1.01403	1.36524	7.53785	7.35956	6.9305	7.37966	7.67921	8.12445	6.8099	7.65711	6.89193	7.52963	7.52314	6.29338	6.97499	7.74617	7.43265	6.96017
hsa-miR-3909	0.57936	0.82223	0.404563	0.899603	0.401288	0.725575	0.963142	0.918264	0.998715	0.856598	1.23217	1.23375	1.43845	7.10355	7.1017	6.88024	7.40475	6.74976	7.95587	6.60503	6.79482	7.80116	6.70911	7.11669	6.82288	6.70115	7.1512	7.76895	7.29411
hsa-miR-1538	0.44759	0.72582	0.429261	0.460704	0.234495	0.736317	0.787732	0.918264	0.933985	0.722341	1.00914	1.08047	1.39704	7.62614	7.52761	7.15689	7.63926	7.55652	8.15833	7.16355	7.38895	7.93654	7.25733	7.55243	7.00692	6.91131	7.52694	8.00824	7.38261
hsa-miR-5584-3p	0.71713	0.89035	0.799826	0.317974	0.784485	0.925247	0.72617	0.941063	1.10971	0.869082	0.862817	0.777517	0.992792	7.51373	7.66391	7.31129	7.30085	7.39174	8.14911	7.00032	7.53342	8.17156	7.28674	7.74111	7.42384	6.76892	6.98203	7.76175	7.15878
hsa-miR-550b-3p	0.88717	0.95675	0.406471	0.565965	0.657978	0.727021	0.828242	0.91877	1.04109	1.01158	1.15854	1.11281	1.14528	7.38217	7.44027	7.39877	7.59448	7.34148	7.78614	7.01888	7.25443	7.51849	7.54788	7.38779	7.45566	7.35287	7.25759	7.87924	7.64659
hsa-miR-3180-5p	0.75986	0.90199	0.65683	0.32488	0.746684	0.861845	0.727753	0.926676	1.01316	0.808971	0.914612	0.902736	1.13059	8.39567	8.41453	8.08983	8.2669	7.98259	9.06245	8.14198	8.12156	8.83569	8.28633	8.3714	7.95766	7.94043	8.45616	8.42303	7.92152
hsa-miR-6131	0.72256	0.89035	0.409976	0.902492	0.306815	0.729338	0.963142	0.918264	0.778352	0.884934	0.910312	1.16954	1.02868	8.221	7.85949	8.04464	8.08543	8.66863	8.21076	7.7836	8.33067	7.4758	7.772	7.9236	8.16369	8.04662	8.09424	8.01805	8.144
hsa-miR-3615	0.67158	0.86855	0.41134	0.895373	0.389625	0.729797	0.963142	0.918264	1.33543	1.18702	1.1768	0.881214	0.991392	7.03312	7.45043	7.28046	7.26799	6.94039	7.68152	6.47746	7.26839	7.83493	7.24796	7.57309	7.22869	7.03961	6.95877	7.65073	7.19447
hsa-miR-3149	0.6767	0.86855	0.42049	0.934579	0.184003	0.732252	0.975985	0.918264	0.943122	0.866257	1.10614	1.17285	1.27692	7.05678	6.97229	6.84964	7.20232	6.8917	7.21479	7.06384	6.79451	7.4749	6.64748	6.8446	6.99591	6.70843	7.1206	7.3925	7.09385
hsa-miR-3687	0.76881	0.90674	0.420034	0.618585	0.634977	0.732252	0.843903	0.91877	1.05482	0.84705	1.05721	1.00227	1.24811	7.92833	8.00532	7.68885	8.00859	8.00568	8.46575	7.31357	7.93444	8.36564	7.71588	8.10099	7.69982	7.26574	8.26825	8.06314	7.69439
hsa-miR-1282	0.45695	0.73378	0.481314	0.363679	0.349776	0.760745	0.750054	0.918264	0.956275	0.697346	0.961726	1.0057	1.37912	7.80375	7.73925	7.2837	7.74745	8.05772	8.36504	6.98849	7.58968	8.30393	7.32413	7.51371	7.27259	7.06479	7.60001	7.99394	7.64839
hsa-miR-4308	0.78106	0.91239	0.424176	0.829572	0.675408	0.734793	0.937529	0.91877	1.07498	0.877981	1.12099	1.0428	1.27678	7.05493	7.15924	6.86719	7.21971	6.92582	7.72498	6.514	6.76332	7.75316	6.96124	7.26604	7.07818	6.25736	7.22519	7.38	7.05393
hsa-miR-4484	0.78779	0.91369	0.429518	0.383251	0.390615	0.736317	0.750054	0.918264	0.991488	0.826998	0.990908	0.999416	1.1982	10.2298	10.2174	9.95571	10.2166	10.3681	10.5723	9.74881	10.4341	10.1613	10.0569	9.91052	9.90031	10.0563	10.1136	10.4607	10.0754
hsa-miR-4712-5p	0.54429	0.79967	0.431574	0.552189	0.324962	0.737924	0.828242	0.918264	NA	0.929218	1.26966	1.32108	1.36638	7.04301	6.98574	6.9371	7.38746	6.64423	7.79036	6.69445	6.87133	7.2393	6.8466	7.21973	6.97777	6.6138	7.08726	7.79713	7.27799
hsa-miR-500b	0.73877	0.8935	0.436553	0.615087	0.545898	0.74259	0.843903	0.91877	1.02402	0.829032	1.04462	1.02012	1.26004	7.27217	7.30641	7.00167	7.33514	7.64374	7.36954	6.80323	7.11985	7.81112	6.98825	7.30509	6.95848	6.74143	7.19885	7.83703	6.96955
hsa-miR-320e	0.47046	0.74283	0.678914	0.43998	0.112397	0.872013	0.778783	0.918264	1.34527	1.42266	1.19889	0.891189	0.842705	12.5946	13.0225	13.1032	12.8563	12.7795	11.9451	13.0593	12.9774	13.017	13.0731	13.1212	12.8298	13.3587	12.8196	12.7284	13.021
hsa-miR-197-3p	0.53735	0.79482	0.441183	0.560583	0.305592	0.745752	0.828242	0.918264	1.41272	1.36177	1.29295	0.91522	0.949463	9.55541	10.0539	10.0009	9.92607	9.03298	9.81036	9.82289	9.57165	10.6281	9.96187	10.6127	9.64351	9.74642	9.78612	10.1842	9.80794
hsa-miR-5739	0.64421	0.85178	0.447342	0.923066	0.126446	0.745752	0.974942	0.918264	0.916573	0.846564	1.11175	1.21295	1.31325	10.702	10.5763	10.4617	10.8549	10.7055	11.0992	10.3013	10.7776	10.2391	10.7124	10.2833	10.5039	10.598	10.8019	10.8199	10.9428
hsa-miR-3655	0.80658	0.92723	0.439792	0.862044	0.592957	0.745752	0.950944	0.91877	1.04147	0.885305	1.10989	1.06569	1.25368	7.27421	7.33284	7.09846	7.42463	7.18522	7.93886	6.69856	7.42361	7.67458	6.90032	7.25802	7.32978	6.70759	7.28487	7.67025	7.31875
hsa-miR-4717-3p	0.90835	0.96384	0.446429	0.97529	0.838345	0.745752	0.994886	0.954178	0.862165	0.969037	0.89307	1.03585	0.921605	7.7827	7.56874	7.73733	7.61955	7.26483	8.0445	8.03878	7.31894	8.0128	7.37447	7.83643	8.12998	7.24557	7.52257	7.83828	7.4978
hsa-miR-423-3p	0.57125	0.81702	0.750974	0.375359	0.177186	0.909436	0.750054	0.918264	1.27277	1.3874	1.19347	0.937688	0.860218	12.3268	12.6747	12.7991	12.5819	11.9224	12.2971	12.7608	12.3966	13.0801	12.5476	13.0964	12.5329	12.7682	12.4415	12.848	12.4563
hsa-miR-4642	0.64529	0.85178	0.535138	0.374528	0.576147	0.795475	0.750054	0.91877	1.00674	0.762498	0.948948	0.942598	1.24452	7.80818	7.81787	7.41699	7.73258	7.68482	8.33093	7.40879	7.50356	8.50024	7.4498	7.69837	7.69344	6.85916	7.58452	7.72779	7.88543
hsa-miR-3171	0.72185	0.89035	0.493122	0.355454	0.643172	0.767595	0.750054	0.91877	1.03217	0.812005	0.964366	0.934307	1.18763	7.48184	7.52752	7.1814	7.42949	7.32256	8.13705	6.98591	7.26071	7.91159	7.41026	7.34723	7.30309	6.89389	7.26201	7.47697	7.54949
hsa-miR-4758-3p	0.72455	0.89035	0.783043	0.383238	0.215778	0.920909	0.750054	0.918264	0.899661	0.792969	0.935756	1.04012	1.18007	8.51808	8.36553	8.18341	8.42228	8.44757	9.02687	8.07979	8.40105	8.43851	8.25704	8.14868	8.14179	8.25978	8.28674	8.46082	8.51929
hsa-miR-1226-3p	0.78909	0.91369	0.527886	0.380322	0.754716	0.790034	0.750054	0.931382	1.14825	0.922878	0.960476	0.836468	1.04074	7.74405	7.94349	7.62826	7.68587	7.40617	8.32401	7.50198	7.80091	8.29684	7.73272	7.9926	7.25011	7.64208	7.42596	7.80528	7.82638
hsa-miR-4652-3p	0.81779	0.9323	0.824398	0.36081	0.674455	0.934884	0.750054	0.91877	0.968647	0.81745	0.903459	0.932702	1.10522	7.57193	7.52597	7.28113	7.42546	7.95822	7.78036	6.9772	7.2396	8.0654	7.27291	7.43074	7.27698	7.13567	7.30008	7.64306	7.33323
hsa-miR-132-5p	0.8494	0.9399	0.993668	0.356949	0.828538	0.996688	0.750054	0.952359	1.03325	0.89971	0.87133	NA	0.968457	7.17752	7.22471	7.02505	6.97881	7.28915	7.4846	6.75881	7.06797	7.70044	6.90571	7.36795	6.92918	6.77802	6.97967	7.36805	6.5887
hsa-miR-502-5p	0.86437	0.94519	0.718966	0.352341	0.786837	0.890276	0.750054	0.941063	1.0843	0.922491	0.929786	0.8575	1.00791	7.3625	7.47926	7.24611	7.25747	7.07122	7.6185	7.39779	7.39165	7.90691	7.13924	7.55443	7.27973	6.90417	7.05479	7.55815	7.15948
hsa-miR-1225-3p	0.89077	0.95907	0.967436	0.369625	0.642911	0.986875	0.750054	0.91877	0.941519	0.851187	0.89891	0.954745	1.05607	7.98866	7.90172	7.7562	7.8349	7.78652	8.5819	7.59754	7.92644	8.00891	7.76981	7.78573	7.68669	7.79618	7.70422	8.07405	7.72644
hsa-miR-3676-3p	0.91544	0.96808	0.854084	0.368695	0.832325	0.948983	0.750054	0.952359	0.993451	1.07898	1.13137	1.13883	1.04856	8.10941	8.09993	8.21907	8.28748	7.96254	8.63145	7.73424	8.24147	8.18672	7.8716	7.97195	8.42904	8.25622	8.16087	8.46413	8.23745
hsa-miR-29b-3p	0.51717	0.78371	0.64276	0.394497	0.641291	0.85803	0.75034	0.91877	0.648109	1.18467	1.19957	1.85088	1.01258	14.1928	13.5672	14.4373	14.4554	14.6752	13.2907	14.6127	14.8871	11.2016	14.6128	13.6988	14.7761	14.8371	14.4473	14.2335	14.6853
hsa-miR-296-5p	0.55849	0.8114	0.771098	0.391786	0.297585	0.915919	0.75034	0.918264	0.782052	0.962977	1.1079	1.41666	1.1505	9.18017	8.82551	9.12575	9.328	9.15377	9.34399	9.04276	9.36031	8.61793	8.49829	8.46877	9.33917	9.56931	8.88425	9.48275	9.61702
hsa-miR-5196-5p	0.93846	0.97025	0.457696	0.819371	0.618234	0.755198	0.93349	0.91877	1.13688	1.03029	1.05216	0.925487	1.02123	8.91071	9.09579	8.95376	8.98407	8.81234	8.92358	8.99621	8.94997	9.06549	9.2719	8.91297	8.54269	9.4056	9.18846	8.80837	8.95539
hsa-miR-4667-3p	0.81887	0.9323	0.459952	0.440023	0.741924	0.757028	0.778783	0.926676	0.863607	0.858981	0.814322	0.942932	0.948009	8.85563	8.64407	8.63633	8.5593	8.39076	9.34395	8.83217	8.37835	9.11316	8.4407	8.40836	8.72347	8.77715	8.37076	8.69836	8.60877
hsa-miR-596	0.81929	0.9323	0.461725	0.844678	0.642622	0.758056	0.944894	0.91877	1.04786	0.878103	1.10903	1.05838	1.26299	7.89508	7.96252	7.70754	8.04438	7.75986	8.54198	7.38339	7.69385	8.42813	7.76556	8.27781	7.75411	7.0907	7.84741	8.2844	8.00132
hsa-miR-301b	0.52247	0.78371	0.990539	0.409206	0.428002	0.996688	0.759147	0.918264	0.781929	1.00423	1.27676	1.63284	1.27139	9.01748	8.66259	9.02357	9.36997	9.3699	8.63216	9.05039	9.52275	7.63851	8.82652	7.95845	9.48791	9.62433	8.89415	9.45296	9.76282
hsa-miR-1306-3p	0.72245	0.89035	0.786587	0.411532	0.151321	0.920909	0.759147	0.918264	0.89215	0.944016	1.11544	1.25028	1.18159	7.81513	7.65049	7.73201	7.97274	7.66797	8.03772	7.7397	7.63753	7.82884	7.48509	7.44809	7.70163	8.04631	7.84995	7.87872	8.18955
hsa-miR-125b-2-3p	0.7267	0.89035	0.770043	0.410913	0.245413	0.915919	0.759147	0.918264	0.902227	0.78995	0.935771	1.03718	1.18459	8.79746	8.64903	8.4573	8.70169	8.76384	9.094	8.53455	8.66215	8.98322	8.30171	8.5256	8.61944	8.22685	8.6673	8.94969	8.48808
hsa-miR-1258	0.74682	0.8935	0.896127	0.411219	0.642969	0.964835	0.759147	0.91877	0.876112	0.756033	0.814057	NA	NA	7.1684	6.97758	6.76492	6.8716	7.21823	7.75506	6.5319	7.67614	6.90107	6.35554	6.32304	7.16234	6.80938	6.82706	6.49134	7.2964
hsa-miR-4289	0.74706	0.8935	0.704752	0.41178	0.5713	0.882611	0.759147	0.91877	1.19596	1.29595	1.25059	1.04568	0.965	9.02612	9.28429	9.40014	9.34874	9.52493	8.1559	9.39754	9.74861	9.0311	9.07315	9.6456	9.18607	9.36873	9.62444	9.28307	9.1387
hsa-miR-1825	0.7596	0.90199	0.503702	0.405629	0.803808	0.770936	0.759147	0.945254	1.16497	0.910503	0.973441	0.835597	1.06913	7.36049	7.58077	7.22522	7.32165	7.04453	8.16159	6.87533	7.41249	7.96749	7.36233	7.50264	7.26156	6.91146	7.26151	7.34169	7.36175
hsa-miR-4716-5p	0.81703	0.9323	0.46678	0.842104	0.657174	0.760679	0.944894	0.91877	1.0539	0.874652	1.10996	1.05319	1.26903	8.42152	8.49726	8.2283	8.57203	8.023	9.24331	7.99824	8.18279	9.04927	8.25972	8.647	8.18991	7.848	8.34962	8.94715	8.41931
hsa-miR-4655-3p	0.5376	0.79482	0.481993	0.575763	0.229806	0.760745	0.833342	0.918264	0.924414	0.757331	1.02226	1.10585	1.34982	7.46731	7.35392	7.06631	7.49907	7.3422	8.07506	6.98468	7.03298	7.76751	7.26128	7.2351	7.14197	6.82185	7.4236	7.6786	7.39503
hsa-miR-125b-1-3p	0.62485	0.8475	0.470528	0.494395	0.855827	0.760745	0.808543	0.95461	0.724445	1.18735	0.98613	1.36122	0.830527	10.1913	9.72627	10.4391	10.1712	10.3293	10.6837	9.56091	11.3342	8.45818	9.38643	9.57678	10.8849	10.8555	9.83976	10.0609	10.6129
hsa-miR-4713-5p	0.74817	0.8935	0.470871	0.782987	0.121404	0.760745	0.924811	0.918264	0.924415	0.841262	1.04372	1.12906	1.24066	9.66787	9.55448	9.4185	9.7296	9.61745	10.0615	9.32462	9.52716	9.59833	9.53796	9.32486	9.62238	9.30826	9.81716	9.64193	9.72972
hsa-miR-4723-3p	0.866	0.94519	0.482958	0.964836	0.707977	0.760745	0.987812	0.922049	1.05869	0.934694	1.14595	1.08242	1.22601	7.55984	7.64212	7.46241	7.75638	7.40301	8.37272	6.90379	7.58183	8.01092	7.3336	7.52003	7.49559	7.37159	7.43983	8.25617	7.57314
hsa-miR-4776-3p	0.88087	0.95151	0.469177	0.951966	0.856107	0.760745	0.978657	0.95461	1.19384	1.02467	1.13714	0.952502	1.10976	7.17573	7.43135	7.21089	7.36114	7.22372	7.79874	6.50475	7.20998	8.05091	7.03316	7.65495	7.24647	6.73127	7.58253	7.18741	7.31348
hsa-miR-3972	0.92557	0.97025	0.482147	0.863054	0.994373	0.760745	0.950944	0.994373	1.1139	0.975015	1.08682	0.975686	1.11467	7.31727	7.47289	7.28077	7.43738	7.08275	7.82795	7.04111	7.33501	7.99548	7.08818	7.56135	7.51253	6.76842	7.40648	7.57228	7.33338
hsa-miR-4706	0.96123	0.98168	0.482738	0.963122	0.910028	0.760745	0.987812	0.961448	1.07686	0.980227	1.0864	1.00886	1.10831	14.7363	14.8431	14.7074	14.8558	14.4618	15.1282	14.6188	14.8781	15.2865	14.3646	14.8902	14.7549	14.4773	14.8813	15.0189	14.6672
hsa-miR-550a-3p	0.49006	0.76464	0.752618	0.752618	0.0156078	0.909758	0.914893	0.918264	0.782976	0.835584	0.999271	1.27625	1.19589	7.64103	7.28807	7.38188	7.63997	7.55684	7.95214	7.4141	7.26753	7.21032	7.38634	7.29237	7.3884	7.46488	7.50734	7.58811	7.82446
hsa-miR-4640-3p	0.85185	0.94017	0.491773	0.81957	0.736118	0.767595	0.93349	0.926676	1.07153	0.890972	1.0978	1.02451	1.23214	7.67241	7.77208	7.50586	7.80702	7.55789	8.45902	7.00031	7.36075	8.43407	7.52144	7.79058	7.55633	7.17066	7.61102	8.03302	7.77703
hsa-miR-200c-5p	0.7721	0.90674	0.506008	0.432344	0.509641	0.770936	0.778783	0.91877	1.18938	1.21143	1.20686	1.0147	0.996229	7.04869	7.29889	7.3254	7.31995	7.18687	7.125	6.83419	7.35614	7.72098	6.81956	7.61169	7.19354	7.17097	7.38033	7.62058	6.95894
hsa-miR-1260a	0.84593	0.93834	0.504308	0.811949	0.89078	0.770936	0.93349	0.961448	0.783021	1.02973	0.877393	1.12052	0.852057	13.0777	12.7249	13.12	12.889	13.0152	13.4478	12.7702	13.3473	11.6638	13.1634	11.8234	13.7781	13.7586	12.6899	12.6399	13.3373
hsa-miR-1249	0.86757	0.94519	0.502359	0.994409	0.59965	0.770936	0.99812	0.91877	1.02143	0.913466	1.11905	1.09557	1.22506	8.17505	8.20564	8.04447	8.33732	8.07841	8.78063	7.66611	7.92894	8.83262	7.85534	8.25398	8.14131	7.73812	8.33077	8.47414	8.20705
hsa-miR-505-3p	0.90002	0.96173	0.505655	0.936784	0.764917	0.770936	0.9763	0.935165	1.18953	1.0442	1.11058	0.933631	1.06357	7.48352	7.73391	7.54592	7.63483	7.50808	7.27263	7.66984	7.78291	8.18557	7.23324	8.17231	7.04182	7.42363	7.79316	7.97829	7.13304
hsa-miR-4673	0.63347	0.8475	0.57123	0.426289	0.274673	0.817813	0.772942	0.918264	0.930218	0.769432	0.967455	1.04003	1.25736	7.84052	7.73616	7.46239	7.79279	7.69823	8.48084	7.3425	7.68432	7.80055	7.72362	7.75915	7.23883	7.38919	7.78096	7.76895	7.82846
hsa-miR-4639-3p	0.78612	0.91369	0.517657	0.546557	0.809358	0.78088	0.828242	0.945686	1.20516	0.932802	1.00845	0.836773	1.08109	7.17174	7.44097	7.07138	7.18387	7.05047	8.04934	6.41542	7.24477	7.98878	7.08934	7.45193	7.02188	6.74035	7.31747	7.30551	6.92864
hsa-miR-378h	0.71637	0.89035	0.849018	0.448978	0.365292	0.947531	0.78197	0.918264	0.891829	0.771659	0.914998	1.02598	1.18575	7.51904	7.35388	7.14507	7.39088	7.47834	8.02391	7.05487	7.73486	7.27799	7.04878	6.71205	7.3307	7.39248	7.45844	7.14178	7.57242
hsa-miR-3607-5p	0.7266	0.89035	0.80824	0.450225	0.417326	0.925247	0.78197	0.918264	1.21839	1.01181	0.910208	0.747058	0.899584	14.3503	14.6353	14.3673	14.2146	14.0564	14.6603	14.3343	14.5317	15.3831	13.9912	14.8052	14.1056	14.191	14.0619	14.5086	14.0732
hsa-miR-629-5p	0.74992	0.8935	0.607792	0.449232	0.624239	0.840774	0.78197	0.91877	1.0024	1.26815	1.04823	1.04572	0.826584	7.78711	7.79058	8.12984	7.85507	7.95569	6.96641	8.43923	7.64455	7.67548	8.0517	7.92472	7.78938	8.67542	7.7145	7.98567	7.86504
hsa-miR-152	0.52074	0.78371	0.683811	0.683811	0.188673	0.874642	0.88219	0.918264	1.34943	1.34564	1.14825	0.850919	0.853313	7.15356	7.58591	7.58185	7.353	7.15796	6.56428	7.73843	7.27097	7.93483	7.55192	7.95522	7.15388	7.63646	7.33614	7.40727	7.3156
hsa-miR-636	0.66925	0.86855	0.914089	0.45728	0.285461	0.9691	0.787732	0.918264	0.834872	0.756514	0.876777	1.05019	1.15897	8.03416	7.77379	7.6316	7.84444	7.73427	8.75176	7.61645	7.46435	8.05624	7.80078	7.69008	7.63843	7.56629	7.66971	8.01519	7.84843
hsa-miR-3679-3p	0.78698	0.91369	0.925314	0.460349	0.506577	0.972832	0.787732	0.91877	0.873202	0.78065	0.863776	0.989205	1.10648	7.96329	7.76767	7.60603	7.75201	7.73706	8.70262	7.45018	7.67252	8.23064	7.39986	7.77133	7.7741	7.27267	7.51567	7.98766	7.75272
hsa-miR-3943	0.53058	0.7887	0.783969	0.658267	0.183867	0.920909	0.867178	0.918264	0.830743	0.731322	0.970207	1.16788	1.32665	8.06518	7.79766	7.61376	8.02155	8.20725	8.45691	7.53139	7.54929	8.35992	7.48375	7.9449	7.6155	7.28088	7.89172	8.33511	7.83781
hsa-miR-4313	0.76533	0.90523	0.531906	0.573971	0.418177	0.792456	0.833342	0.918264	0.969706	0.818055	1.01092	1.0425	1.23576	8.04942	8.00504	7.75969	8.06509	8.05788	8.62936	7.46103	7.90643	8.22284	7.88585	7.88218	7.88667	7.51022	7.881	8.37197	7.9423
hsa-miR-4646-3p	0.73505	0.8935	0.536743	0.486821	0.570195	0.796068	0.803254	0.91877	1.00193	0.797753	0.985176	0.983279	1.23494	7.60276	7.60554	7.27677	7.58121	7.18168	8.31248	7.31411	7.48483	8.19623	7.13555	7.53791	7.23955	7.05284	7.7335	7.49437	7.51576
hsa-miR-3173-5p	0.86548	0.94519	0.56732	0.467468	0.939917	0.815754	0.797232	0.975258	1.09723	0.906121	0.973579	0.887308	1.07445	7.70533	7.83919	7.5631	7.6667	7.54144	8.28972	7.28482	7.71629	8.16673	7.63455	7.6967	7.72571	7.26691	7.45577	8.07802	7.46631
hsa-miR-4279	0.62902	0.8475	0.543065	0.994362	0.246371	0.800713	0.99812	0.918264	0.91259	0.825437	1.10825	1.2144	1.34262	8.03299	7.90103	7.75622	8.18127	7.84287	8.65044	7.60566	7.71157	8.27176	7.71976	7.80174	7.79925	7.66766	7.93496	8.6797	7.92916
hsa-miR-4707-3p	0.68095	0.86929	0.543515	0.703393	0.0923641	0.800713	0.888857	0.918264	0.797762	0.819192	0.905608	1.13519	1.10549	8.96598	8.64001	8.67825	8.82294	8.84156	9.36067	8.69571	8.59989	8.79501	8.52514	8.60036	8.70205	8.73235	8.63766	9.0172	8.81396
hsa-miR-6511a-3p	0.95888	0.98117	0.541351	0.929727	0.746367	0.800713	0.974942	0.926676	0.892463	0.969437	0.941414	1.05485	0.971094	8.33658	8.17244	8.2918	8.24948	8.04725	8.86134	8.10114	8.12908	8.48291	7.90534	8.26543	8.37038	8.23957	8.0245	8.54314	8.1808
hsa-miR-4271	0.94609	0.97566	0.640151	0.472558	0.705776	0.85803	0.80177	0.922049	0.91856	0.897153	0.888463	0.967235	0.990314	10.6367	10.5141	10.4801	10.466	10.3801	11.091	10.4389	10.4114	10.7295	10.4014	10.7126	10.4538	10.2738	10.5484	10.5107	10.339
hsa-miR-1306-5p	0.73991	0.8935	0.788354	0.480722	0.516315	0.920909	0.802125	0.91877	0.824552	0.755169	0.82173	0.996577	1.08814	7.98176	7.70344	7.57663	7.69849	8.80947	8.18522	6.95057	7.61608	7.95637	7.53787	7.61598	7.79345	7.32044	7.59478	7.85826	7.64244
hsa-let-7b-3p	0.74604	0.8935	0.652191	0.484921	0.430523	0.860892	0.802125	0.918264	1.06055	1.01847	0.827286	0.780055	0.812282	9.56339	9.6482	9.5898	9.28985	9.19852	9.93474	9.55691	9.52906	10.19	9.22554	9.98685	9.4987	9.28384	9.58099	9.42577	8.86279
hsa-miR-1238-3p	0.87818	0.95151	0.95393	0.482434	0.729954	0.986825	0.802125	0.926676	0.945135	0.823879	0.887384	0.938897	1.07708	8.01031	7.9289	7.73081	7.83794	7.60598	8.7601	7.66485	7.73776	8.48519	7.56376	8.11254	7.56847	7.51144	7.69551	8.14685	7.67146
hsa-miR-4640-5p	0.92753	0.97025	0.866072	0.482388	0.644492	0.952679	0.802125	0.91877	0.926005	0.866036	0.900093	0.972017	1.03933	9.10624	8.99534	8.89874	8.95439	8.98611	9.69523	8.6374	8.95222	9.10436	8.92942	8.88862	8.92339	8.88422	9.07148	9.17952	8.61217
hsa-miR-4487	0.93877	0.97025	0.757938	0.477368	0.711766	0.912845	0.802125	0.922757	1.08341	0.963758	0.956227	0.882605	0.992187	9.61924	9.73482	9.56598	9.55466	9.42054	9.70662	9.73055	9.52812	9.57279	10.1036	9.82674	9.20475	9.66645	9.79993	9.22375	9.64031
hsa-miR-4274	0.89944	0.96173	0.551047	0.885527	0.692242	0.805202	0.95914	0.919547	1.03301	0.952547	1.14202	1.10553	1.19891	7.78154	7.82839	7.7114	7.97313	7.43745	8.67064	7.23652	7.63369	8.21563	7.63586	7.94639	7.73088	7.45693	7.90298	8.18853	7.82788
hsa-miR-3156-3p	0.69763	0.87702	0.62203	0.500519	0.484306	0.844732	0.809516	0.91877	0.958071	0.767862	0.963798	1.00598	1.25517	7.39741	7.33561	7.01633	7.34421	6.97695	8.08137	7.1339	7.14452	7.78822	7.07409	7.27213	7.21709	6.55976	7.59014	7.60563	6.83686
hsa-miR-1237-3p	0.8392	0.93718	0.643523	0.505715	0.669323	0.85803	0.809516	0.91877	1.00339	0.829934	0.96657	0.963307	1.16464	7.93605	7.94093	7.66712	7.88699	7.62799	8.67193	7.50822	7.77175	8.43647	7.61456	8.0018	7.61635	7.3832	7.89108	8.01784	7.75206
hsa-miR-223-3p	0.88019	0.95151	0.564125	0.606053	0.939022	0.812931	0.836809	0.975258	1.09691	0.895826	1.01529	0.925584	1.13335	7.65146	7.78491	7.49275	7.67334	7.53707	8.37616	7.04115	7.75585	8.14749	7.45139	7.95701	7.55121	6.97002	7.77171	7.88472	7.36361
hsa-miR-766-3p	0.6035	0.84388	0.721149	0.520292	0.216688	0.891308	0.81566	0.918264	0.867837	0.908657	1.17012	1.34831	1.28774	9.37225	9.16775	9.23406	9.5989	9.1226	9.92217	9.07198	8.618	9.47235	9.4129	8.97433	9.52065	9.20719	9.69332	9.46644	9.63695
hsa-miR-1180	0.77838	0.91091	0.677916	0.519647	0.461971	0.872013	0.81566	0.91877	1.20891	1.2556	1.18831	0.982955	0.94641	8.58733	8.86104	8.9157	8.83624	8.6196	8.46597	8.67642	8.55187	9.38837	8.64289	9.44345	8.41035	8.89332	8.67483	9.24256	8.59133
hsa-miR-933	0.57105	0.81702	0.934102	0.886478	0.305839	0.975487	0.95914	0.918264	0.703789	0.691037	0.933091	1.32581	1.35028	9.02141	8.51463	8.48825	8.9215	9.4808	9.53143	8.05201	9.67115	7.55694	8.3158	8.00105	8.9983	8.4654	8.88386	8.65216	9.22849
hsa-miR-2116-3p	0.59753	0.83897	0.57787	0.562096	0.349172	0.821024	0.828242	0.918264	0.922839	0.74079	0.995337	1.07856	1.34362	7.5455	7.42965	7.11263	7.53875	7.35382	8.33423	6.94843	7.13944	8.01737	7.13213	7.22245	7.36242	6.75302	7.51439	7.67694	7.42493
hsa-miR-767-3p	0.84396	0.93776	0.621315	0.529503	0.743967	0.844732	0.821293	0.926676	1.02984	0.837855	0.976379	0.948091	1.16533	7.51794	7.56035	7.26271	7.48345	7.76935	7.9458	6.83867	7.45943	8.04769	7.17394	7.40152	7.39497	6.99166	7.45278	8.01944	6.97814
hsa-miR-371b-5p	0.91821	0.96808	0.689271	0.527166	0.966547	0.878222	0.821293	0.978425	0.935725	0.901663	0.852024	0.91055	0.944947	7.7328	7.63696	7.58346	7.50177	7.68543	8.18731	7.32566	7.54216	8.24865	7.12006	7.63422	7.74941	7.36675	7.719	7.62533	7.16097
hsa-miR-30e-3p	0.62267	0.8475	0.58696	0.878858	0.298445	0.825106	0.95914	0.918264	1.11321	1.20826	0.86933	0.780923	0.71949	9.04704	9.20176	9.31997	8.84502	9.40552	8.1089	9.6267	8.87016	9.1867	9.54843	9.35263	9.03077	9.5765	8.84796	8.53331	9.15379
hsa-miR-1207-5p	0.65236	0.85769	0.62094	0.541265	0.118599	0.844732	0.828242	0.918264	0.788918	0.777935	0.878538	1.1136	1.12932	11.3947	11.0527	11.0325	11.2079	11.2302	11.7799	11.1741	10.8986	11.3221	10.9374	11.2026	10.9782	10.9166	11.2931	11.4199	10.9107
hsa-miR-3676-5p	0.68917	0.87347	0.605854	0.563521	0.636709	0.840049	0.828242	0.91877	0.717409	1.03082	1.02449	1.42804	0.99386	8.3141	7.83496	8.35789	8.349	8.58866	8.84587	7.50776	9.40243	7.37952	6.72295	7.83489	8.96958	8.26919	8.42084	8.29376	8.3324
hsa-miR-3609	0.81126	0.92957	0.673583	0.562903	0.622394	0.871696	0.828242	0.91877	1.02256	0.989658	0.803992	0.786257	0.812394	11.0524	11.0846	11.0374	10.7377	10.3446	11.7872	11.0254	11.0182	11.6517	10.5838	11.6337	10.7746	10.7039	11.0657	10.7473	10.4
hsa-miR-4512	0.88019	0.95151	0.611861	0.553332	0.772569	0.841309	0.828242	0.935888	1.03368	0.865883	0.985974	0.953853	1.13869	7.36106	7.40884	7.1533	7.34068	7.24801	7.94476	6.89041	7.31924	7.79281	7.11448	7.37288	7.05844	7.0286	7.42149	7.76274	6.83782
hsa-miR-3184-3p	0.89577	0.96173	1	0.565091	0.383918	1	0.828242	0.918264	0.906031	0.851965	0.940415	1.03795	1.10382	9.05993	8.91756	8.8288	8.9713	8.81111	9.42307	8.94561	8.68044	9.11529	8.95696	8.60725	9.0741	8.80505	8.8036	9.2758	8.8345
hsa-miR-1293	0.91994	0.96836	0.730997	0.56316	0.930442	0.895099	0.828242	0.971729	1.07919	0.917717	0.959515	0.889107	1.04555	7.23561	7.34556	7.11173	7.17599	6.65581	7.78258	7.26843	6.73118	8.00594	7.29956	7.19515	7.34206	6.79799	7.19349	7.19652	7.13796
hsa-miR-4493	0.90186	0.96173	0.7977	0.572618	0.792638	0.925247	0.833342	0.944341	NA	0.941718	NA	NA	0.995075	7.03706	7.19358	6.95043	6.94331	6.75748	7.92915	6.42456	7.05053	7.3652	7.16501	7.30751	7.06349	6.48029	7.07433	7.40796	6.34764
hsa-miR-1275	0.93938	0.97025	0.762559	0.577185	0.652487	0.913693	0.833571	0.91877	1.02174	1.14733	1.0357	1.01366	0.902697	11.7783	11.8093	11.9766	11.8289	11.2586	12.2025	11.8738	11.4026	11.966	12.0594	11.9439	11.6871	12.2987	11.7125	11.8499	11.9242
hsa-miR-1301	0.85019	0.9399	0.916317	0.591927	0.46385	0.9691	0.835717	0.91877	1.10505	1.22345	1.06804	0.966502	0.872969	7.81317	7.95728	8.10413	7.90813	7.884	7.74006	7.81545	7.52902	8.65751	7.68533	8.47345	7.73158	8.10735	7.62344	8.1356	7.96534
hsa-miR-4665-3p	0.91603	0.96808	0.834403	0.596734	0.697296	0.940841	0.835717	0.919547	0.967716	0.850975	0.945604	0.97715	1.1112	7.46231	7.41497	7.2295	7.38162	6.92776	8.20185	7.25732	7.24356	8.02818	6.97316	7.26422	7.29918	7.1251	7.33785	7.52734	7.27967
hsa-miR-4455	0.91799	0.96808	0.919177	0.583826	0.757872	0.9691	0.835717	0.931787	0.954574	1.04652	1.14435	1.19881	1.09348	9.03401	8.96694	9.09961	9.22854	8.5497	9.21279	9.33954	8.09998	9.22447	9.57636	8.53848	9.33925	9.42112	8.9838	9.13818	9.56364
hsa-miR-1470	0.93113	0.97025	0.901873	0.599986	0.58097	0.967943	0.835717	0.91877	0.913837	0.865147	0.918126	1.00469	1.06124	8.13222	8.00223	7.92323	8.00898	8.11245	8.51845	7.76576	7.82479	8.28991	7.89198	8.21954	7.86264	7.68753	7.81791	8.47271	7.73632
hsa-miR-1227-3p	0.96598	0.98168	0.912367	0.605117	0.972494	0.9691	0.836809	0.981429	0.988606	0.926669	0.904203	0.914624	0.975756	7.51355	7.49702	7.40368	7.36827	7.31652	8.20402	7.02012	7.33501	7.9128	7.24326	7.67894	7.43764	7.09446	7.57996	7.43881	7.08605
hsa-miR-6511a-5p	0.93249	0.97025	0.605007	0.928693	0.808093	0.840049	0.974942	0.945686	0.843056	0.962672	0.909009	1.07823	0.944257	8.9807	8.7344	8.92582	8.84307	8.44248	9.59994	8.89969	7.92449	9.29219	8.98654	9.62182	8.71741	8.43823	8.81145	9.03174	8.68602
hsa-miR-375	0.70618	0.8823	0.62407	0.614607	0.36821	0.845762	0.843903	0.918264	1.27332	1.27703	1.1868	0.932052	0.929346	7.52402	7.87262	7.87681	7.7711	7.43618	7.33889	7.79699	7.35055	8.35696	7.91035	8.2667	7.33293	8.03081	7.37136	8.04466	7.89728
hsa-miR-4697-3p	0.97466	0.9851	0.918277	0.621401	0.911367	0.9691	0.843903	0.961448	1.03226	0.946872	0.944512	0.914998	0.997507	7.86473	7.91053	7.78597	7.78237	7.38608	8.57068	7.63744	7.76793	8.26545	7.69821	7.86182	7.94603	7.55006	7.88663	7.90804	7.55245
hsa-let-7b-5p	0.63928	0.84894	0.904573	0.623236	0.173025	0.9691	0.844094	0.918264	1.25433	1.33239	1.09837	0.87566	0.824357	14.4004	14.7274	14.8145	14.5358	14.2441	14.0064	14.9508	14.3469	15.2197	14.6155	14.9623	14.5766	14.9045	14.42	14.5401	14.6473
hsa-miR-4691-5p	0.83026	0.93509	0.618328	0.816794	0.55527	0.844732	0.93349	0.91877	0.974782	0.83552	1.06025	1.08768	1.26897	7.39903	7.36218	7.13977	7.48343	7.12049	7.83099	7.24561	7.3581	7.79737	6.93106	7.49394	7.79315	6.13223	7.53873	7.66814	7.24342
hsa-miR-361-3p	0.96681	0.98168	0.694954	0.626942	0.676395	0.880927	0.84618	0.91877	1.00454	1.09408	1.0087	1.00414	0.921959	8.04671	8.05325	8.17644	8.05921	7.79551	8.2917	8.05294	7.83083	8.42688	7.90204	8.21753	7.98316	8.32863	8.19869	8.16051	7.81845
hsa-miR-132-3p	0.61429	0.8475	0.71494	0.641358	0.35786	0.888627	0.860484	0.918264	1.38902	1.42497	1.23033	0.885753	0.863408	9.05467	9.52874	9.5656	9.35372	8.97126	8.20076	9.992	8.86439	10.0073	9.71457	9.972	9.02145	9.70336	9.05316	9.53621	9.47178
hsa-miR-4323	0.62098	0.8475	0.710728	0.780517	0.105305	0.88673	0.924811	0.918264	0.862171	0.852667	1.08715	1.26095	1.275	9.19984	8.98589	8.96989	9.32039	9.15822	9.51527	8.92602	8.74189	9.05073	9.16504	8.78013	9.40656	8.72299	9.40221	9.29535	9.26362
hsa-miR-1304-3p	0.64126	0.84986	0.774368	0.68497	0.25703	0.915919	0.88219	0.918264	0.858374	0.763441	0.980088	1.1418	1.28378	7.80079	7.58047	7.41138	7.77178	8.11063	8.22083	7.07092	7.37712	8.03904	7.32527	7.70483	7.41276	7.11656	7.81937	7.90493	7.59103
hsa-miR-34b-5p	0.6493	0.85537	0.966023	0.820537	0.211201	0.986875	0.93349	0.918264	0.818739	0.842535	1.04361	1.27465	1.23865	7.95461	7.66608	7.70741	8.01618	8.5466	7.96412	7.3531	8.14179	7.34072	7.51573	7.51541	7.75851	7.84832	7.92985	8.09035	8.02835
hsa-miR-4736	0.96397	0.98168	0.933842	0.636609	0.803568	0.975487	0.857473	0.945254	NA	0.970251	NA	NA	0.948173	6.91407	6.95839	6.8705	6.79372	6.97511	7.47552	6.29158	6.98946	7.3009	6.58481	7.21775	6.83359	6.56016	6.63091	6.87864	6.87162
hsa-miR-4728-3p	0.93485	0.97025	0.650194	0.784748	0.53042	0.860892	0.924811	0.91877	0.975441	0.897124	1.02028	1.04596	1.13728	8.55585	8.51998	8.39923	8.58481	8.34997	9.16334	8.15425	8.45718	8.67919	8.42356	8.2879	8.51606	8.39372	8.52155	8.68864	8.54424
hsa-miR-6515-3p	0.95449	0.97836	0.656346	0.820349	0.745078	0.861845	0.93349	0.926676	1.01579	0.914112	1.03457	1.01849	1.13178	8.44651	8.46911	8.31695	8.49554	7.99578	9.10888	8.23487	8.13054	9.01094	8.26586	8.31871	8.54023	8.09191	8.31819	8.67761	8.49083
hsa-miR-664b-3p	0.94899	0.97712	0.665274	0.683958	0.975666	0.865756	0.88219	0.983126	0.931867	0.935037	0.861735	0.924741	0.921606	9.10942	9.00761	9.01251	8.89473	8.32115	9.60666	9.40043	8.5848	9.58548	8.85255	9.1588	8.85865	9.02008	8.66244	9.16904	8.85271
hsa-miR-4290	0.9834	0.99091	0.662675	0.765471	0.970111	0.865756	0.922598	0.980527	0.946885	0.962778	0.919223	0.970786	0.95476	8.165	8.08626	8.11027	8.04348	7.80725	8.73621	7.95152	7.91559	8.38369	7.95949	8.07864	8.20244	8.04973	8.04149	8.23089	7.85807
hsa-miR-877-3p	0.85896	0.94485	0.946705	0.653701	0.393825	0.980887	0.865758	0.918264	0.896305	0.832665	0.951789	1.0619	1.14306	8.5309	8.37296	8.26671	8.45962	8.48836	9.00586	8.09849	8.30287	8.70226	8.11376	8.32399	8.466	8.01014	8.3242	8.8341	8.22055
hsa-miR-200a-5p	0.66739	0.86855	0.817495	0.949745	0.317298	0.930253	0.978595	0.918264	NA	1.23603	NA	NA	0.757287	6.84992	7.10219	7.15564	6.75455	6.69342	7.12971	6.72665	6.89609	7.73224	6.67822	7.63015	6.88162	6.95514	6.53767	7.60823	6.11775
hsa-let-7c	0.66765	0.86855	0.842191	0.852924	0.202656	0.945317	0.9461	0.918264	1.28154	1.2826	1.06681	0.832446	0.83176	15.0362	15.3941	15.3953	15.1295	15.2372	14.4543	15.4172	15.1983	15.8757	15.1083	15.7807	15.0406	15.3646	15.2792	15.1432	14.9663
hsa-miR-4749-3p	0.93577	0.97025	0.672139	0.794315	0.656513	0.871536	0.929161	0.91877	0.992427	0.892243	1.02527	1.0331	1.1491	7.99789	7.98692	7.8334	8.03389	7.72254	8.7199	7.55122	7.87572	8.44059	7.64445	8.00946	7.85245	7.63827	7.9199	8.17837	8.00342
hsa-miR-4429	0.79731	0.92159	0.680435	0.879716	0.196037	0.872013	0.95914	0.918264	1.10591	1.1399	0.937357	0.847591	0.822318	10.239	10.3843	10.4279	10.1457	10.2162	9.9491	10.5518	10.4378	10.6575	10.0575	10.5293	10.2379	10.5166	10.4464	9.98059	10.0101
hsa-miR-323a-3p	0.8345	0.93509	0.679717	0.77879	0.425838	0.872013	0.924811	0.918264	0.93821	0.840613	1.0191	1.08622	1.21234	7.57101	7.47899	7.32052	7.59831	7.38051	8.09205	7.24046	7.41449	7.74065	7.28184	7.63303	7.49119	6.83734	7.61942	7.97541	7.2001
hsa-miR-1202	0.98801	0.99253	0.697804	0.977235	0.850952	0.880927	0.995065	0.95461	0.930016	0.972224	0.951902	1.02353	0.979098	7.27042	7.16575	7.22978	7.19931	7.24174	7.74032	6.82921	6.84563	7.49738	7.15424	7.25528	7.09371	7.34036	6.9207	7.39282	7.28441
hsa-miR-139-5p	0.90345	0.96173	0.892742	0.687085	0.437768	0.964477	0.88225	0.918264	NA	1.15798	NA	NA	0.893182	6.86984	6.98748	7.08145	6.91848	6.74291	6.98745	6.87917	6.69049	7.5576	6.71434	7.13357	7.00831	7.10246	6.59456	7.15954	7.00133
hsa-miR-424-3p	0.96321	0.98168	0.709172	0.993643	0.656592	0.886464	0.99812	0.91877	1.0118	1.07195	0.945965	0.934937	0.882473	10.1321	10.149	10.2323	10.0519	10.7024	9.65461	10.0393	10.1267	10.4077	9.91258	10.5318	10.1932	9.97194	10.4359	9.95418	9.76579
hsa-miR-5196-3p	0.97306	0.985	0.815319	0.704394	0.904976	0.929379	0.888857	0.961448	1.06601	0.956167	0.975153	0.914768	1.01986	7.92164	8.01387	7.85698	7.88534	7.6251	8.70098	7.43885	7.80092	8.50833	7.73234	8.01753	8.0876	7.4658	7.82905	8.08098	7.746
hsa-miR-129-2-3p	0.93855	0.97025	0.729264	0.729264	0.634833	0.894636	0.901337	0.91877	0.883036	0.980983	1.00049	1.13301	1.01988	7.92221	7.74275	7.89451	7.92292	8.03107	7.87027	7.86529	7.23168	8.16379	7.83279	8.02453	7.3843	8.2747	7.49622	8.17813	8.0944
hsa-miR-4701-3p	0.90288	0.96173	0.798673	0.717848	0.697101	0.925247	0.895614	0.919547	0.958409	0.987619	1.18947	1.24109	1.20438	8.67685	8.61556	8.65887	8.92717	8.3593	8.70346	8.96778	9.06974	8.02294	8.75399	7.71485	8.55424	9.70752	8.34451	8.58548	9.85151
hsa-miR-4481	0.93863	0.97025	0.739742	0.923521	0.665314	0.899134	0.974942	0.91877	0.975922	0.892074	1.05006	1.07596	1.1771	8.4423	8.40714	8.27754	8.51277	8.18973	8.65892	8.47826	8.48751	8.30231	8.4316	7.56572	8.11069	9.1562	8.12828	8.19924	9.21079
hsa-miR-3675-3p	0.97782	0.98679	0.74118	0.850707	0.830564	0.899225	0.94523	0.952359	1.01788	0.931174	1.02779	1.00973	1.10376	7.81476	7.84034	7.71189	7.85431	7.62957	8.46825	7.34647	7.77872	8.24578	7.49651	7.97323	7.97083	7.19159	7.88656	8.22144	7.45492
hsa-miR-4710	0.80781	0.92723	0.97647	0.737513	0.404356	0.991493	0.904756	0.918264	0.837125	0.790254	0.928798	1.10951	1.17532	9.70057	9.44408	9.36095	9.594	9.61166	9.98461	9.50542	10.1096	8.96584	9.25683	8.6903	9.55996	9.8326	9.39922	9.32668	10.0561
hsa-miR-30a-3p	0.77036	0.90674	0.913133	0.904039	0.35988	0.9691	0.963142	0.918264	1.23975	1.23856	1.04862	0.84583	0.846644	8.34218	8.65223	8.65084	8.41067	8.72193	7.51573	8.78888	8.65278	9.19436	8.10956	8.93545	8.39563	8.62145	8.70328	8.41994	8.10879
hsa-miR-4721	0.90656	0.9635	0.757343	0.903543	0.215636	0.912845	0.963142	0.918264	0.875	0.908655	0.982845	1.12325	1.08165	10.0242	9.8316	9.88605	9.99928	9.70093	10.4301	9.94174	9.84835	9.86386	9.78258	9.80451	9.95359	9.90005	9.98945	10.1198	9.88857
hsa-miR-5698	0.78641	0.91369	0.892872	0.818479	0.297292	0.964477	0.93349	0.918264	0.874588	0.828344	0.987812	1.12946	1.19251	7.32582	7.1325	7.05413	7.30813	7.40674	7.85347	6.71727	7.10332	7.12152	7.17265	6.61319	7.21023	7.33897	7.40175	7.19108	7.33156
hsa-miR-328	0.95437	0.97836	0.766136	0.925351	0.576746	0.914376	0.974942	0.91877	1.03801	1.06614	0.945341	0.910725	0.886699	8.11913	8.17295	8.21152	8.03803	7.62151	8.55376	8.18211	7.81063	8.38041	8.3278	8.50874	7.93945	8.18637	7.73838	8.15952	8.2162
hsa-miR-501-3p	0.99462	0.99613	0.773448	0.824583	0.883847	0.915919	0.93349	0.961448	0.955995	0.963224	0.949626	0.993338	0.985883	7.71878	7.65386	7.66473	7.64422	7.68171	7.92667	7.54798	7.41664	7.64121	7.90372	7.50394	7.42526	8.06499	7.36677	7.65098	7.9149
hsa-miR-1246	0.83422	0.93509	0.995437	0.823754	0.412935	0.996947	0.93349	0.918264	1.18645	1.13417	0.953567	0.803711	0.840759	14.3055	14.5521	14.4871	14.2369	13.7977	13.9648	15.154	14.0543	14.7619	14.8403	14.7103	13.9303	14.8208	14.0642	14.3072	14.3393
hsa-miR-1229-3p	0.92695	0.97025	0.886858	0.907308	0.295255	0.962708	0.963466	0.918264	0.899401	0.899702	0.977593	1.08694	1.08657	7.84805	7.69509	7.69557	7.81536	7.70395	8.05506	7.78514	7.54034	7.97031	7.57461	7.89032	7.66892	7.52747	7.94567	7.96034	7.54006
hsa-miR-2909	0.80128	0.92381	0.804965	0.90161	0.526231	0.925247	0.963142	0.91877	0.699977	0.809147	0.95344	1.3621	1.17833	8.63239	8.11777	8.32687	8.56361	8.85679	9.34925	7.69113	9.90005	7.10913	7.34413	7.46385	8.97169	8.54507	8.168	8.59435	8.92847
hsa-miR-4259	0.83056	0.93509	0.837148	0.794739	0.557337	0.941257	0.929161	0.91877	0.757281	0.884307	1.01653	1.34234	1.14952	8.00123	7.60013	7.82385	8.02488	8.19045	8.74035	7.07288	9.13237	6.62797	7.04005	7.22567	8.32747	7.9184	7.76626	8.16855	8.13985
hsa-miR-1290	0.85656	0.94379	0.880502	0.930613	0.526525	0.957382	0.974942	0.91877	1.26833	1.18695	1.01943	0.803763	0.85887	8.91918	9.26211	9.16644	8.94695	8.52723	8.4976	9.73271	8.43781	9.07141	10.2771	9.46147	8.2849	9.75294	8.91248	8.54815	9.38022
hsa-miR-548m	0.95465	0.97836	0.868282	0.846626	0.627942	0.953145	0.94523	0.91877	0.894632	0.889644	0.942611	1.05363	1.05954	7.22103	7.06039	7.05233	7.13576	7.30557	7.76559	6.59192	6.91856	7.48177	6.78084	7.41226	7.1586	6.58611	7.21799	7.31264	6.87665
hsa-miR-4433-5p	0.97024	0.98366	0.972443	0.950423	0.642473	0.988925	0.978595	0.91877	0.915713	0.910843	0.984874	1.07553	1.08128	8.78768	8.66065	8.65296	8.7657	8.49487	9.53119	8.337	8.39914	9.11309	8.46972	8.68028	8.92744	8.35115	8.97184	8.84157	8.48368
hsa-miR-1277-3p	0.98621	0.99222	0.966217	0.767434	0.831666	0.986875	0.922598	0.952359	0.958979	0.917135	0.946412	NA	1.03192	7.09427	7.03384	6.96948	7.01481	6.8409	7.81977	6.62214	6.89227	7.46448	6.74478	7.10623	7.21129	6.59092	6.77136	7.13276	7.14032
hsa-miR-4725-5p	0.99441	0.99613	0.991692	0.941906	0.731023	0.996688	0.976428	0.926676	1.04344	1.05103	1.01218	0.970046	0.963038	7.7793	7.84064	7.8511	7.79677	7.57108	8.11985	7.64697	7.73851	8.07139	7.71202	7.78246	8.21894	7.5519	7.49366	8.04188	7.85475
hsa-miR-1913	0.99794	0.99794	0.956568	0.891751	0.908293	0.986875	0.961692	0.961448	0.970423	1.00612	1.01721	1.04822	1.01102	9.79727	9.75396	9.80608	9.82189	9.45803	10.3859	9.54787	9.44814	10.3267	9.48705	9.84455	9.97342	9.60026	9.56344	10.3605	9.54171
